# Supplementary material for: MS-H: A Novel Proteomic Approach to Isolate and Type the E. coli H Antigen Using Membrane Filtration and Liquid Chromatography-Tandem Mass Spectrometry (LC-MS/MS)
Source: PLoS One. 2013 Feb 21;8(2):e57339. doi: 10.1371/journal.pone.0057339 (PMC3578835; doi:10.1371/journal.pone.0057339)
Supplement: Protein Database S1 — The database comprises 196 flagellar protein sequences representing all 53 known serogroups. The sequence data are presented in FASTA format with unique gi numbers. The database is updated annually with any new entries. (DOCX) [file pone.0057339.s008.docx]

Archive with 1 entries (1 files):
- Flagellin_DB.2011-11-28.fasta
