# Supplementary material for: MS-H: A Novel Proteomic Approach to Isolate and Type the E. coli H Antigen Using Membrane Filtration and Liquid Chromatography-Tandem Mass Spectrometry (LC-MS/MS)
Source: PLoS One. 2013 Feb 21;8(2):e57339. doi: 10.1371/journal.pone.0057339 (PMC3578835; doi:10.1371/journal.pone.0057339)
Supplement: Protein Database S1 — The database comprises 196 flagellar protein sequences representing all 53 known serogroups. The sequence data are presented in FASTA format with unique gi numbers. The database is updated annually with any new entries. (DOCX) [file pone.0057339.s008.docx › Flagellin_DB.2011-11-28.fasta]

>gi|290437| H1
MAQVINTNSLSLITQNNINKNQSALSSSIERLSSGLRINSAKDDAAGQAIANRFTSNIKG
LTQAARNANDGISVAQTTEGALSEINNNLQRIRELTVQASTGTNSDSDLDSIQDEIKSRL
DEIDRVSGQTQFNGVNVLAKDGSMKIQVGANDGQTITIDLKKIDSDTLGLNGFNVNGSGT
IANKAATISDLTAAKMDAATNTITTTNNALTASKALDQLKDGDTVTIKADAAQTATVYTY
NASAGNFSFSNVSNNTSAKAGDVAASLLPPAGQTASGVYKAASGEVNFDVDANGKITIGG
QEAYLTSDGNLTTNDAGGATAATLDGLFKKAGDGQSIGFNKTASVTMGGTTYNFKTGADA
GAATANAGVSFTDTASKETVLNKVATAKQGTAVAANGDTSATITYKSGVQTYQAVFAAGD
GTASAKYADNTDVSNATATYTDADGEMTTIGSYTTKYSIDANNGKVTVDSGTGSGKYAPK
VGAEVYVSANGTLTTDATSEGTVTKDPLKALDEAISSIDKFRSSLGAIQNRLDSAVTNLN
NTTTNLSEAQSRIQDADYATEVSNMSKAQIIQQAGNSVLAKANQVPQQVLSLLQG
>gi|23477612| H2
MAQVINTNSLSLLTQNNLNKSQSSLNSAIERLSSGLRINSAKDDAAGQAIANRFTANIKG
LTQASRNANDGISVAQTTEGALNEINNNLQRIRELSAQATNGTNSDSDLTSIQSEIQQRL
SEIDRVSGQTQFNGVKVLASDQDMTIQVGANDGETITIKLQEINSDTLGLSGFGIKDPTK
LKAATAETTYFGSTVKLADANTLDADITATVKGTTTPGQRDGNIMSDANGKLYVKVAGSD
KPAENGYYEVTVEDDPTSPDAGKLKLGALAGTQPQAGNLKEVTTVKGKGAIDVQLGTDTA
TASITGAKLFKLVDANGKDTGSFALIGDDGKQYAANVDQKTGAVSAKTMSYTDADGVKHD
NVKVELGGSDGKTEVVTATDGKTYSVSDLQGKSLKTDSIAAISTQKTEDPLAAIDKALSQ
VDSLRSNLGAIQNRFDSAITNLGNTVNNLSSARSRIEDADYATEVSNMSRAQILQQAGTS
VLAQANQTTQNVLSLLQG
>gi|16901492| H2
MAQVINTNSLSLLTQNNLNKSQSSLSSAIERLSSGLRINSAKDDAAGQAIANRFTANIKG
LTQASRNANDGISVAQTTEGALNEINNNLQRIRELSVQATNGTNSDSDLTSIQSEIQQRL
SEIDRVSGQTQFNGVKVLASDQDMTIQVGANDGETITIKLQEINSDTLGLSGFGIKDPTK
LKAATAETTYFGSTVKLADANTLDADITATVKGTTTPGQRDGNIMSDANGKLYVKVAGSD
KPAENGYYEVTVEDDPTSPDAGKLKLGALAGTQPQAGNLKEVTTVKGKGAIDVQLGTDTA
TASITGAKLFKLEDANGKDTGSFALIGDDGKQYAANVDQKTGAVSVKTMSYTDADGVKHD
NVKVELGGSDGKTEVVTATDGKTYSVSDLQGKSLKTDSIAAISTQKTEDPLAAIDKALSQ
VDSLRSNLGAIQNRFDSAITNLGNTVNNLSSARSRIEDADYATEVSNMSRAQILQQAGTS
VLAQANQTTQNVLSLLQG
>gi|5107851| H2
KNQSALSSSIERLSSGLRINSAKDDAAGQAIANRFTSNIKGLTQAARNANDGISVAQTTE
GALSEINNNLQRIRELTVQASTGTNSDSDLDSIQDEIKSRLDEIDRVSGQTQFNGVNVLA
KDGSMKIQVGANDGQTITIDLKKIDSDTLGLNGFNVNGSGTIANKAATISDLTAAKMDAA
TNTITTTNNALTASKALDQLKDGDTVTIKADAAQTATVYTYNASAGNFSFSNVSNNTSEK
AGDVAASLLPPAGQTASGVYKAASGELNFDVDANGKITIGGQKAYLTSDGNLTTNDAGGA
TAATLDGLFKKAGDGQSIGFKKTASVTMGGTTYNFKTGADADAATANAGVSFTDTASKET
VLNKVATAKQGKAAAADGDTSATITYKSGVQTYQAVFAAGDGTASAKYADKADVSNATAT
YTDADGEMTTIGSYTTKYSIDANNGKVTVDSGTGTGKYAPKVGAEVYVSANGTLTTDATS
EGTVTKDPLKALDEAISSIDKFRSSLGAIQNRLDSAVTNLNNTTTNLSEAQSRIQDADYA
TEVSNMSKAQIIQQAGNSVG
>gi|192925955| H2 [gi|193066370| H2] [gi|342722665| H2] [gi|260844327| H2] [gi|257759474| H2] [gi|323158593| Hxx] [gi|194429949| Hxx] [gi|345379018| Hxx] [gi|194412038| Hxx]
MAQVINTNSLSLLTQNNLNKSQSSLSSAIERLSSGLRINSAKDDAAGQAIANRFTANIKG
LTQASRNANDGISVAQTTEGALNEINNNLQRIRELSVQATNGTNSDSDLTSIQSEIQQRL
SEIDRVSGQTQFNGVKVLASDQDMTIQVGANDGETITIKLQEINSDTLGLSGFGIKDPTK
LKAATAETTYFGSTVKLADANTLDADITATVKGTTTPGQRDGNIMSDANGKLYVKVAGSD
KPAENGYYEVTVEDDPTSPDAGKLKLGALAGTQPQAGNLKEVTTVKGKGAIDVQLGTDTA
TASITGAKLFKLEDANGKDTGSFALIGDDGKQYAANVDQKTGAVSVKTMSYTDADGVKHD
NVKVELGGSDGKTEVVTATDGKTYSVSDLQGKSLKTDSIAAISTQKTEDPLAAIDKALSQ
VDSLRSNLGAIQNRFDSAITNLGNTVNNLSSARSRIEDADYATEVSNMSRAQILQQAGTS
VLAQANQTTQNVLSLLR
>gi|30059155| H2
NKSQSSLSSAIERLSSGLRINSAKDDAAGQAIANRFTANIKGLTQASRNANDGISVAQTT
EGALNEINNNLQRIRELSVQATNGTNSDSDLTSIQSEIQQRLSEIDRVSGQTQFNGVKVL
ASDQDMTIQVGANDGETITIKLQEINSDTLGLSGFGIKDPTKLKAATAETTYFGSTVKLA
DANTLDADITATVKGTTTPGQRDGNIMSDANGKLYVKVAGSDKPAENGYYEVTVEDDPTS
PDAGKLKLGALAGTQPQAGNLKEVTTVKGKGAIDVQLGTDTATASITGAKLFKLEDANGK
DTGSFALIGDDGKQYAANVDQKTGAVSVKTMSYTDADGVKHDNVKVELGGSDGKTEVVTA
TDGKTYSVSDLQGKSLKTDSIAAISTQKTEDPLAAIDKALSQVDSLRSNLGAIQNRFDSA
ITNLGNTVNNLSSARSRIEDADYATEVSNMSRAQILQQAGTSVLAQ
>gi|46093545| H3
MAQVINTNSLSLLTQNNLNKSQSSLSSAIERLSSGLRINSAKDDAAGQAIANRFTSNIKG
LSQASRNANDGISLAQTTEGALSEINNNLQRVRELAVQATNGTNSQSDLNSIQDEITQRL
SEIDRVSQQTQFNGVKVLATNQTMKIQVGANDGQTIEIGLDKIDADTLGLKDFSVASAKV
PTSGAVALKSEMSPTLTSVNATTGKNGTNYAFGATFRTDDVNTYFGGKAVNTGDKTNVLG
TEAEVFQIQVEGQTYFVAQNGDTATNAYSLLKQSGSGYEKVTVDSKAVQIANFGGRVTAF
VDDGTAAHNALSVDLQKGTVGKALSFNDSQMSVYVDGKNLEIKQVLDADGKPKAGAFAAQ
TADGKSLAVNIDGNGNTSVVKDADGNNVEWVVDKDGAAKTVVRKDDKIYGASVTGFGGTP
TVNVDTTAIDASELKGMTTAKPLEKLDTALAKVDKLRSSLGAVQNRFDSAITNLGNTVNN
LSSARSRIEDSDYATEVSNMSRAQILQQAGTSVLAQANQTTQNVLSLLR
>gi|6009833| H4 [gi|56383039| H4] [gi|354899951| H4] [gi|354935513| H4] [gi|354861750| H4] [gi|354895775| H4] [gi|354872964| H4] [gi|354913330| H4] [gi|354869108| H4] [gi|354916757| H4] [gi|354940856| H4] [gi|354919205| H4] [gi|340739829| H4] [gi|354938045| H4] [gi|354879715| H4] [gi|354894150| H4] [gi|354898306| H4] [gi|30059850| H4] [gi|354890315| H4] [gi|354867035| H4] [gi|218695530| Hxx] [gi|218352262| Hxx]
MAQVINTNSLSLITQNNINKNQSALSTSIERLSSGLRINSAKDDAAGQAIANRFTSNIKG
LTQAARNANDGISLAQTAEGALSEINNNLQRIRELTVQASTGTNSDSDLSSIQDEIKSRL
DEIDRVSGQTQFNGVNVLSKNDSMKIQIGANDNQTISIGLQQIDSTTLNLKGFTVSGMAD
FSAAKLTAADGTAIAAADVKDAGGKQVNLLSYTDTASNSTKYAVVDSATGKYMEATVVIT
GTAAAVTVGAAEVAGAATADPLKALDAAIAKVDKFRSSLGAVQNRLDSAVTNLNNTTTNL
SEAQSRIQDADYATEVSNMSKAQIIQQAGNSVLSKANQVPQQVLSLLQG
>gi|340734088| H4
MAQVINTNSLSLITQNNINKNQSALSTSIERLSSGLRINSAKDDAAGQAIANRFTSNIKG
LTQAARNANDGISLAQTAEGALSEINNNLQRIRELTVQASTGTNSDSDLSSIQDEIKSRL
DEIDRVSGQTQFNGVNVLSKNDSMKIQIGANDNQTISIGLQQIDSTTLNLKGFTVSGMAD
FSAAKLTAADGTAIAAADVKDAGGKQVNLLSYTDTASNSTKYAVVDSATGKYMEATVVIT
GTAAAVTVGAAEVAGAATADPLKALDAAIAKVDKFRSSLGAVQNRLDSAVTNLNNTTTNL
FEAQSRIQDADYATEVSNMSKAQIIQQAGNSVLSKANQVPQQVLSLLQG
>gi|56383041| H4
MAQVINTNSLSLITQNNINKNQSALSTSIERLSSGLRINSAKDDAAGQAIANRFTSNIKG
LTQAARNANDGISLAQTAEGALSEINNNLQRIRELTVQASTGTNSDSDLSSIQDEIKSRL
DEIDRVSGQTQFNGVNVLSKNDLMKIQIGANDNETISIGLQQIDSTTLNLKGFTVSGMAD
FSAAKLTAADGTAIAAADVKDAEGKQVNLLSYTDTASNSTKYAVVDSATGKYMKATVAIT
NTAAEVTVGPAEVAGAATADPLKALDAAIAKVDKFRSSLGAVQNRLDSAVTNLNNTTTNL
SEAQSRIQDADYATEVSNMSKAQIIQQAGNSVLAKANQVPQQVLSLLQG
>gi|40994711| H4
MAQVINTNSLSLITQNNINKNQSALSTSIERLSSGLRINSAKDDAAGQAIANRFTSNIKG
LTQAARNANDGISLAQTAEGALSEINNNLQRIRELTVQASTGTNSDSDLSSIQDEIKSRL
DEIDRVSGQTQFNGVNVLSKNDSMKIQIGANDNQTISIGLQQIDSTTLNLKGFTVSGMAD
FSAAKLTAADGTAIAAADVKDAGGKQVNLLSYTDTASNSTKYAVVDSATGKYMEATVAIT
GTAAAVTVGAAEVAGAATADPLKALDAAIAKVDKFRSSLGAVQNRLDSAVTNLNNTTTNL
SEAQSRIQDADYATEVSNMSKAQIIQQAGNSVLAKANQVPQQVLSLLQG
>gi|33590231| H5
MAQVINTNSLSLITQNNINKNQSALSTSIERLSSGLRINSAKDDAAGQAIANRFTSNIKG
LTQAARNANDGISLAQTTEGALSEINNNLQRVRELTVQATTGTNSDSDLSSIQDEIKSRL
DEIDRVSGQTQFNGVNVLAKDGSMKIQVGANDGQTISIDLQKIDSSTLGLNGFSVSGQPL
NVSDSITQITGAAGAKPVGVDFTAVAKDLTTATGKTVDVSSLTLHNTLDAKGAATSQFVV
QSGNDFYSASINHTDGKVTLNKADVEYTDTDNGLTTAATQKDQLIKVAADSDGSAAGYVT
FQGKNYATTVSKALDDNTAAKATDNKVVVELSTAKPTAQFSGASSADPLALLDKAIAQVD
TFRSSLGAVQNRLDSAVTNLNNTTTNLSEAQSRIQDADYATEASNMSKAQIIQQAGNSVL
AKANQVPQQVLSLLQG
>gi|6009835| H5 [gi|30059852| H5]
MAQVINTNSLSLITQNNINKNQSALSTSIERLSSGLRINSAKDDAAGQAIANRFTSNIKG
LTQAARNANDGISLAQTTEGALSEINNNLQRVRELTVQATTGTNSDSDLSSIQDEIKSRL
DEIDRVSGQTQFNGVNVLAKDGSMKIQVGANDGQTISIDLQKIDSSTLGLNGFSVSGQSL
NVSDSITQITGAAGTKPVGVDFTAVAKDLTTATGKTVDVSSLTLHNTLDAKGAATSQFVV
QSGNDFYSASINHTDGKVTLNKADVEYTDTDNGLTTAATQKDQLIKVAADSDGSAAGYVT
FQGKNYATTVSTALDDNTAAKATDNKVVVELSTAKPTAQFSGASSADPLALLDKAIAQVD
TFRSSLGAVQNRLDSAVTNLNNTTTNLSEAQSRIQDADYATEVSNMSKAQIIQQAGNSVL
SKANQVPQQVLSLLQG
>gi|5107841| H6
NQSALSSSIERLSSGLRINSAKDDAAGQAIANRFTSNIKGLTQAARNANDGISVAQTTEG
ALSEINNNLQRIRELTVQASTGTNSDSDLDSIQDEIKSRLDEIDRVSGQTQFNGVNVLAK
DGSMKIQVGANDGQTITIDLKKIDSDTLGLNGFIVNGKGETANTAATLKDMSGFTAAAAP
GGTVGVTQYTDKSAVASSVNILNAVAGADGNKVTTSADVGFGTPAAAVTYTYNKDTNSYS
AASDDISSANLAAFLNPQARDTTKATVTIGGKDQDVNIDKSGNLTAADDGAVLYMDATGN
LTKNNAGGDTQATLAKVATATATGAKAATIQTDKGTFTSDGTAFDGASMSIDANTFANAV
KNDTYTATVGAKTYSVTTGSAAADTAYMSNGVLSDTPPTYYAQADGSITTTEDAAAGKLV
YKGSDGKLTTDTTSKAESTSDPLAALDDAISQIDKFRSSLGAVQNRLDSAVTNLNNTTTN
LSEAQSRIQDADYATEVSNMSKAQIIQQAGNSVLAKSQPGT
>gi|76364203| H6 [gi|76364205| Hxx]
MALRNKAFHQLRQLFQQHTARWQHELPDLTKPQYAVMRAIADKPGIEQVALIEAAVSTKA
TLAEMLARMENRGLVRREHDAADKRRRFVWLTAEGEKVLAAAIPIGDSVDEEFLGRLSAE
EQELFMQLVRKMMNT
>gi|5107839| H6
NNINKNQSALSSSIERLSSGLRINSAKDDAAGQAIANRFTSNIKGLTQAARNANDGISVA
QTTEGALSEINNNLQRIRELTVQASTGTNSDSDLDSIQDEIKSRLDEIDRVSGQTQFNGV
NVLAKDGSMKIQVGANDGQTITIDLKKIDSDTLGLNGFNVNGKGETANTAATLKDMSGFT
AAAAPGGTVGVTQYTDKSAVASSVNILNAVAGADGNKVTTSADVGFGTPAAAVTYTYNKD
TNSYSAASDDISSANLAAFLNPQARDTTKATVTIGGKDQDVNIDKSGNLTAADDGAVLYM
DATGNLTKNNAGGDTQATLAKVATATGAKAATIQTDKGTFTSDGTAFDGASMSIDANTFA
NAVKNDTYTATVGAKTYSVTTGSAAADTAYMSNGVLSDTPPTYYAQADGSITTTEDAAAG
KLVYKGSDGKLTTDTTSKAESTSDPLAALDDAISQIDKFRSSLGAVQNRLDSAVTNLNNT
TTNLSEAQSRIQDADYATEVSNMSKAQIIQQAGNSVLAKANQV
>gi|5107853| H6
KNQSALSSSIERLSSGLRINSAKDDAAGQAIANRFTSNIKGLTQAARNANDGISVAQTTE
GALSEINNNLQRIRELTVQASTGTNSDSDLDSIQDEIKSRLDEIDRVSGQTQFNGVNVLA
KDGSMKIQVGANDGQTITIELKKIDSDTLGLNGFNVNGKGETANTAATLKDMSGFTAAAA
PGGTVGVTQYTDKSAVASSVDILNAVAGADGNKVTTSADVGFGTPAAAVTYTYNKDTNSY
SAASDDISSANLAAFLNPQARDTTKATVTIGGKDQDVNIDKSGNLTAADDGAVLYMDATG
NLTKNNAGGDTQATLAKVATATGAKAATIQTDKGTFTSDGTAFDGASMSIDANTFANAVK
NDTYTATVGAKTYSVTTGSAAADTAYMSNGVLSDTPPTYYAQADGSITTTEDAAAGKLVY
KGSDGKLTTDTTSKAESTSDPLAALDDAISQIDKFRSSLGAVQNRLDSAVTNLNNTTTNL
SEAQSRIQDADYATEVSNMSKAQIIQQA
>gi|215265200| H6 [gi|215487128| H6] [gi|312967124| Hxx] [gi|312288588| Hxx]
MAQVINTNSLSLITQNNINKNQSALSSSIERLSSGLRINSAKDDAAGQAIANRFTSNIKG
LTQAARNANDGISVAQTTEGALSEINNNLQRIRELTVQASTGTNSDSDLDSIQDEIKSRL
DEIDRVSGQTQFNGVNVLAKDGSMKIQVGANDGQTITIDLKKIDSDTLGLNGFNVNGKGE
TANTAATLKDMSGFTAAAAPGGTVGVTQYTDKSAVASSVDILNAVAGADGNKVTTSADVG
FGTPAAAVTYTYNKDTNSYSAASDDISSANLAAFLNPQARDTTKATVTIGGKDQDVNIDK
SGNLTAADDGAVLYMDATGNLTKNNAGGDTQATLAKVATATGAKAATIQTDKGTFTSDGT
AFDGASMSIDANTFANAVKNDTYTATVGAKTYSVTTGSAAADTAYMSNGVLSDTPPTYYA
QADGSITTTEDAAAGKLVYKGSDGKLTTDTTSKAESTSDPLAALDDAISQIDKFRSSLGA
VQNRLDSAVTNLNNTTTNLSEAQSRIQDADYATEVSNMSKAQIIQQAGNSVLAKANQVPQ
QVLSLLQG
>gi|30059854| H6
MAQVINTNSLSLITQNNINKNQSALSSSIERLSSGLRINSAKDDAAGQAIANRFTSNIKG
LTQAARNANDGISVAQTTEGALSEINNNLQRIRELTVQASTGTNSDSDLDSIQDEIKSRL
DEIDRVSGQTQFNGVNVLAKDGSMKIQVGANDGQTITIDLKKIDSDTLGLNGFNVNGKGE
TANTAATLKDMSGFTAAAAPGGTVGVTQYTDKSAVASSVDILNAVAGADGNKVTTSADVG
FGTPAAAVTYTYNKDTNSYSAASDDISSANLAAFLNPQAGDTTKATVTIGGKDQDVNIDK
SGNLTAADDGAVLYMDATGNLTKNNAGGDTQATLAKLATATGAKAATIQTDKGTFTSDGT
AFDGASMSIDTNTFANAVKNDTYTATVGAKTYSVTTGSAAADTAYMSNGVLSDTPPTYYA
QADGSITTTEDAAAGKLVYKGSDGKLTTDTTSKAESTSDPLAALDDAISQIDKFRSSLGA
VQNRLDSAVTNLNNTTTNLSEAQSRIQDADYATEVSNMSKAQIIQQAGNSVLAKANQVPQ
QVLSLLQG
>gi|9858183| H7
MKRILFKWVLCLLLGFSSVSYSREFTIDFSTQQSYVSSLNSIRTEISTPLEHISQGTTSV
SVINHTPPGSYFAVDIRGLDVYQARFDHLRLIIEQNNLYVAGFVNTATNTFYRFSDFTHI
SVPGVTTVSMTTDSSYTTLQRVAALERSGMQISRHSLVSSYLALMEFSGNTMTRDASRAV
LRFVTVTAEALRFRQIQREFRQALSETAPVYTMTPGDVDLTLNWGRISNVLPEYRGEDGV
RVGRISFNNISAILGTVAVILNCHHQGARSVRAVNEDSQPECQITGDRPVIKINNTLWES
NTAAAFLNRKSQFLYTTGK
>gi|9858184| H7
MKKMFMAVLFALVSVNAMAADCAKGKIEFSKYNENDTFTVKVAGKEYWTSRWNLQPLLQS
AQLTGMTVTIKSSTCESGSGFAEVQFNND
>gi|8071774| H7 [gi|86604416| H7] [gi|208810749| H7] [gi|33590229| H7] [gi|168983597| H7] [gi|209399146| H7] [gi|261255811| H7] [gi|188014156| H7] [gi|254793574| H7] [gi|168764454| H7] [gi|290762973| H7] [gi|168983593| H7] [gi|168983599| H7] [gi|320658017| H7] [gi|261227581| H7] [gi|254592974| H7] [gi|168771528| H7] [gi|13362130| H7] [gi|168783318| H7] [gi|188999278| H7] [gi|86604412| H7] [gi|320668487| H7] [gi|168790320| H7] [gi|320658589| H7] [gi|8071792| H7] [gi|8071778| H7] [gi|8071776| H7] [gi|168983595| H7] [gi|208725265| H7] [gi|168777348| H7] [gi|189354922| H7] [gi|320641772| H7] [gi|168983589| H7] [gi|217318231| H7] [gi|189370206| H7] [gi|291283100| H7] [gi|208730948| H7] [gi|168802268| H7] [gi|168983591| H7] [gi|86604414| H7] [gi|168751850| H7] [gi|168758235| H7] [gi|189375731| H7] [gi|189365565| H7] [gi|15831916| H7] [gi|195939228| H7] [gi|326342333| H7] [gi|320191899| H7] [gi|208741612| H7] [gi|209160546| H7] [gi|168983587| H7] [gi|208816605| H7] [gi|168983585| H7] [gi|326344838| H7] [gi|189359718| H7] [gi|208821489| H7] [gi|187767376| H7] [gi|217328884| H7] [gi|320652415| Hxx] [gi|320198617| Hxx] [gi|320647131| Hxx] [gi|324118977| Hxx]
MAQVINTNSLSLITQNNINKNQSALSSSIERLSSGLRINSAKDDAAGQAIANRFTSNIKG
LTQAARNANDGISVAQTTEGALSEINNNLQRIRELTVQATTGTNSDSDLDSIQDEIKSRL
DEIDRVSGQTQFNGVNVLAKDGSMKIQVGANDGETITIDLKKIDSDTLGLNGFNVNGKGT
ITNKAATVSDLTSAGAKLNTTTGLYDLKTENTLLTTDAAFDKLGNGDKVTVGGVDYTYNA
KSGDFTTTKSTAGTGVDAAAQAADSASKRDALAATLHADVGKSVNGSYTTKDGTVSFETD
SAGNITIGGSQAYVDDAGNLTTNNAGSAAKADMKALLKAASEGSDGASLTFNGTEYTIAK
ATPATTTPVAPLIPGGITYQATVSKDVVLSETKAAAATSSITFNSGVLSKTIGFTAGESS
DAAKSYVDDKGGITNVADYTVSYSVNKDNGSVTVAGYASATDTNKDYAPAIGTAVNVNSA
GKITTETTSAGSATTNPLAALDDAISSIDKFRSSLGAIQNRLDSAVTNLNNTTTNLSEAQ
SRIQDADYATEVSNMSKAQIIQQAGNSVLAKANQVPQQVLSLLQG
>gi|5107837| H7
NQSALSISIERLSSGLRINSAKDDSAGQAIANRFTSNIKGLTQAARNANDGISVAQTTEG
ALSEINNNLQRIRELTVQATTGTNSDSDLDSIQDEIKSRLDEIDRVSGQTQFNGVNVLAK
DGSMKIQVGANDGETITIDLKKIDSDTLGLNGFNVNGKGTITNKAATVSDLTSAGAKLNT
TTGLYDLKTENTLLTTDAAFDKLGNGDKVTVGGVNYTYNAKSGDFTTTKSTAGTGVNAAA
QAADSASKRDALAATLHADVGKSVNGSYTTKDGTVSFETDSAGNITIGGSQAYVDDAGNL
TTNNAGSAAKADMKALLKAASEGSDGASLTFNGTEYTIAKATPATTTPVAPLIPGGITYQ
ATVSKDVVLSETKAAAATSSITFNSGVLSKTIGFTAGESSDAAKSYVDDKGGITNVADYT
VSYSVNKDNGSVTVAGYASATDTNKDYAPAIGTAVNVNSAGKITTETTSAGFATTNPLAA
LDDAISSIDKFRSSLGAIQNRLDSAVTNLNNTNTNLSEAQSRIQDADYATEVSNMSKAQI
IQQAGNSVLA
>gi|5107845| H7 [gi|5107857| Hxx]
QSALSSSIERLSSGLRINSAKDDAAGQAIANRFTSNIKGLTQAARNANDGISVAQTTEGA
LSEINNNLQRIRELTVQATTGTNSDSDLDSIQDEIKSRLDEIDRVSGQTQFNGVNVLAKD
GSMKIQVGANDGETITIDLKKIDSDTLGLNGFNVNGKGTITNKAATVSDLTSAGAKLNTT
TGLYDLKTENTLLTTDAAFDKLGNGDKVTVGGVNYTYNAKSGDFTTTKSTAGTGVNAAAQ
AADSASKRDALAATLHADVGKSVNGSYTTKDGTVSFETDSAGNITIGGSQAYVDDAGNLT
TNNAGSAAKADMKALLKAASEGSDGASLTFNGTEYTIAKATPATTTPVAPLIPGGITYQA
TVSKDVVLSETKAAAATSSITFNSGVLSKTIGFTAGESSDAAKSYVDDKGGITNVADYTV
SYSVNKDNGSVTVAGYASATDTNKDYAPAIGTAVNVNSAGKITTETTSAGSATTNPLAAL
DDAISSIDKFRSSLGAIQNRLDSAVTNLNNTTTNLSEAQSRIQDADYATEVSNMSKAQII
QQAGNSVLAKANQVP
>gi|5107843| H7
NINKNQSALSSSIERLSSGLRINSAKDDAAGQAIANRFTSNIKGLTQAARNANDGISVAQ
TTEGALSEINNNLQRIRELTVQATTGTNSDSDLDSIQDEIKSRLDEIDRVSGQTQFNGVN
VLAKDGSMKIQVGANDGETITIDLKKIDSDTLGLNGFNVNGKGTITNKAATVSDLTSAGA
KLNTTTGLYDLKTENTLLTTDAAFDKLGNGDKVTVGGVDYTYNAKSGDFTTTKSTAGTGV
NAAAQAADSASKRDALAATLHADVGKSVNGSYTTKDGTVSFETDSAGNITIGGSQAYVDD
AGNLTTNNAGSAAKADMKALLKAASEGSDGASLTFNGTEYTIAKATPATTTPVAPLIPGG
ITYQATVSKDVVLSETKAAAATSSITFNSGVLSKTIGFTAGESSDAAKSYVDDKGGITNV
ADYTVSYSVNKDNGSVTVAGYASATDTNKDYAPAIGTAVNVNSAGKITTETTSAGSATTN
PLAALDDAISSIDKFRSSLGAIQNRLDSAVTNLNNTTTNLSEAQSRIQDADYATEVSNMS
KAQIIQQAGNSVLAKANQVP
>gi|30721632| H7
AASEGSDGASLTFNGTEYTIAKATPATTTPVAPLIPGGITYQATVSKDVVLSETKAAAAT
SSITFNSGVLSKTIGFTAGESSDAAKSYVDDKGGITNVADYTVSYSVNKDNGSVTVAGYA
SATDTNKDYAPAIGTAVNV
>gi|76364204| H7
MTLRNKAFHQLRQLFQQHTARWQHELPDLTKPQYAVMRAIADKPGIEQVALIEAAVSTKA
TLAEMLARMENRGLVRREHDAADKRRRFVWLTAEGEKILAAAIPIGDSVDEEFLGRLSAE
EQELFVQLVRKMMNT
>gi|12516024| H7 [gi|15802358| H7]
MAQVINTNSLSLITQNNINKNQSALSSSIERLSSGLRINSAKDDAAGQAIANRFTSNIKG
LTQAARNANDGISVAQTTEGALSEINNNLQRIRELTVQATTGTNSDSDLDSIQDEIKSRL
DEIDRVSGQTQFNGVNVLAKDGSMKIQVGANDGETITIDLKKIDSDTLGLNGFNVNGKGT
ITNKAATVSDLTSAGAKLNTTTGLYDLKTENTLLTTDAAFDKLGNGDKVTVGGVDYTYNA
KSGDFTTTKSTAGTGVDAAAQAADSASKRDALAATLHADVGKSVNGSYTTKDGTVSFETD
SAGNITIGGSQAYVDDAGNLTTNNAGSAAKADMKALXKAASEGSDGASLTFNGTEYTIAK
ATPATTTPVAPLIPGGITYQATVSKDVVLSETKAAAATSSITFNSGVLSKTIGFTAGESS
DAAKSYVDDKGGITNVADYTVSYSVNKDNGSVTVAGYASATDTNKDYAPAIGTAVNVNSA
GKITTETTSAGSATTNPLAALDDAISSIDKFRSSLGAIQNRLDSAVTNLNNTTTNLSEAQ
SRIQDADYATEVSNMSKAQIIQQAGNSVLAKANQVPQQVLSLLQG
>gi|8071790| H7
MAQVINTNSLSLITQNNINKNQSALSSSIERLSSGLRINSAKDDAAGQAIANRFTSNIKG
LTQAARNANDGISVAQTTEGALSEINNNLQRIRELTVQATTGTNSDSDLDSIQDEIKSRL
DEIDRVSGQTQFNGVNVLAKDGSMKIQVGANDGETITIDLKKIDSDTLGLNGFNVNGKGT
ITNKAATVSDLTSAGAKLNTTTGLYDLKTENTLLTTDAAFDKLGNGDKVTVGGVDYTYNA
KSGDFTTTKSTAGTGVNAAAQAADSASKRDALAATLHADVGKSVNGSYTTKDGTVSFETD
SAGNITIGGSQAYVDDAGNLTTNNAGSAAKADMKALLKAASEGSDGASLTFNGTEYTIAK
ATPATTTPVAPLIPGGITYQATVSKDVVLSETKAAAATSSITFNSGVLSKTIGFTAGESS
DAAKSYVDDKGGITNVADYTVSYSVNKDNGSVTVAGYASATDTNKDYAPAIGTAVNVNSA
GKITTETTSAGSATTNPLAALDDAISSIDKFRSSLGAIQNRLDSAVTNLNNTTTNLSEAQ
SRIQDADYATEVSNMSKAQIIQQAGNSVLAKANQVPQQVLSLLQG
>gi|5107849| H7
NINKNQSALSSSIERLSSGLRINSAKDDAAGQAIANRFTSNIKGLTQAARNANDGISVAQ
TTEGALSEINNNLQRIRELTVQATTGTNSDSDLDSIQDEIKSRLDEIDRVSGQTQFNGVN
VLAKDGSMKIQVGANDGETITIDLKKIDSDTLGLNGFNVNGKGTITNKAATVSDLTSAGA
KLNTTTGLYDLKTENTLLTTDAAFDKLGNGDKVTVGGVDYTYNAKSGDFTTTKSTAGTGV
NAAAQAADSASKRDALAATLHADVGKSVNGSYTTKDGTVSFETDSAGNITIGGSQAYVDD
AGNLTTNNAGSAAKADMKALLKAASEGSDGASLTFNGTEYTIAKATPATTTPVAPLIPGG
ITYQATVSKDVVLSETKAAAATSSITFNSGVLSKTIGFTAGESSDAAKSYVDDKGGITNV
ADYTVSYSVNKDNGSVTVAGYASATDTNKDYAPAIGTAVNVNSAGKITTETTSAGSATTN
PLAALDDAISSIDKFRSSLGAIQNRLDSAVTNLNNTTTNLSEAQSRIQDADYATEVSNMS
KAQIIQQAGNSVLAKA
>gi|8071780| H7 [gi|8071782| H7]
MAQVINTNSLSLITQNNINKNQSALSSSIERLSSGLRINSAKDDAAGQAIANRFTSNIKG
LTQAARNANDGISVAQTTEGALSEINNNLQRIRELTVQASTGTNSDSDLDSIQDEIKSRL
DEIDRVSGQTQFNGVNVLAKDGSMKIQVGANDGETITIDLKKIDSDTLGLNGFNVNGKGT
ITNKAATVSDLTSAGAKLNTTTGLYDLKTENTLLTTDAAFDKLGNGDKVTVGGVDYTYNA
KSGDFTTTKSTAGTGVDAAAQATDSAKKRDALAATLHADVGKSVNGSYTTKDGTVSFETD
SAGNITIGGSQAYVDDAGNLTTNNAGSAAKADMKALLKAASEGSDGASLTFNGTEYTIAK
ATPATTSPVAPLIPGGISYQATVSKDVVLSETKAAAATSSITFNSGVLSKTIGFTAGESS
DAAKSYVDDKGGITNVADYTVSYSVNKDNGSVTVAGYASATDTNKDYAPAIGTAVNVNSA
GKITTETTSAGSATTNPLAALDDAISSIDKFRSSLGAIQNRLDSAVTNLNNTTTNLSEAQ
SRIQDADYATEVSNMSKAQIIQQAGNSVLAKANQVPQQVLSLLQG
>gi|118403361| H8 [gi|124516985| H8] [gi|124516987| H8] [gi|124516983| H8] [gi|345359102| Hxx] [gi|345340735| Hxx] [gi|323180826| Hxx] [gi|257764871| Hxx] [gi|260868515| Hxx]
MAQVINTNSLSLLTQNNLNKSQSSLSSAIERLSSGLRINSAKDDAAGQAIANRFTANIKG
LTQASRNANDGISVAQTTEGALNEINNNLQRIRELSVQATNGTNSDSDLSSIQAEITQRL
EEIDRVSEQTQFNGVKVLAENNEMKIQVGANDGETITINLAKIDAKTLGLDGFNIDGAQK
ATGSDLISKFKATGTDNYDVGGKTYTVNVESGAVKNDANKDVFVSAADGSLTTSSDTKVS
GESIDATELAKLAIKLADKGSIEYKGITFTNNTGAELDANGKGVLTANIDGQDVQFTIDS
NAPTGAGATITTDTAVYKNSAGQFTTTKVENKAATLSDLDLNAAKKTGSTLVVNGATYNV
SADGKTVTDTTPGAPKVMYLSKSEGGSPILVNEDAAKSLQSTTNPLETIDKALAKVDNLR
SDLGAVQNRFDSAITNLGNTVNNLSSARSRIEDADYATEVSNMSRAQILQQAGTSVLAQA
NQTTQNVLSLLR
>gi|124516965| H8 [gi|124516969| H8] [gi|124516967| H8] [gi|124516971| H8]
SQSSLSSAIERLSSGLRINSAKDDAAGQAIANRFTANIKGLTQASRNANDGISVAQTTEG
ALNEINNNLQRIRELSVQATNGTNSDSDLSSIQAEITQRLEEIDRVSEQTQFNGVKVLAE
NNEMKIQVGANDGETITINLAKIDAKTLGLDGFNIDGAQKATGSDLISKFKATGTDNYDV
GGKTYTVNVESGAVKNDANKDVFVSAADGSLT
>gi|25992223| H8
SQSSLTSAIERLSSGLRINSAKDDAAGQAIANRFTANIKGLTQASRNANDGISVAQTTEG
ALNEINNNLQRIRELSVQATNGTNSDSDLSSIQAEITQRLEEIDRVSEQTQFNGVKVLAE
NNEMKIQVGANDGETITINLAKIDAKTLGLDGFNINGAQKATGSDLISKFKATGTDNYDV
GGKTYTVNVESGAVKNDANKDVFVSAADGSLTTSSDTKVSGESIDATELAKLAIKLADKG
SIEYKGITFTNNTGAELDANGKGVLTANIDGQDVQFTIDSDAPTGAGATITTDTAVYKNS
AGQFTTTKVENKAATLSDLDLNAAKKTGSTLVVNGATYNVSADGKTVTDTTPGAPKVMYL
SKSEGGSPNLVNEDAAKSLQFTTNPLETIDKALAKVDNLRSGLGAVQNRFDFAITNLGNT
VNNLFSARSRIEDADYATEVSNMFRAQILQQAGT
>gi|40353143| H8
LLTQNNLNKSQSSLSSAIERLSSGLRINSAKDDAAGQAIANRFTANIKGLTQASRNANDG
ISVAQTTEGALNEINNNLQRIRELSVQATNGTNSDSDLSSIQAEITQRLEEIDRVSEQTQ
FNGVKVLAENNEMKIQVGANDGETITINLAKIDAKTLGLDGFNIDGAQKATGSDLISKFK
ATGTDNYDVGGKTYTVNVESGAVKNDANKDVFVSAADGSLTTSSDTKVSGESIDATELAK
LAIKLADKGSIEYKGITFTNNTGAELDANGKGVLTANIDGQDVQFTIDSNAPTGAGATIT
TDTAVYKNSAGQFTTTKVENKAATLSDLDLNAAKKTGSTLVVNGATYNVSADGKTVTDTT
PGAPKVMYLSKSEGGSPILVNEDAAKSLQSTTNPLETIDKALAKVDNLRSDLGAVQNRFD
SAITNLGNTVNNLSSARSRIEDADYATEVSNMS
>gi|30059858| H8
NKSQSSLSSAIERLSSGLRINSAKDDAAGQAIANRFTANIKGLTQASRNANDGISVAQTT
EGALNEINNNLQRIRELSVQATNGTNSDSDLSSIQAEITQRLEEIDRVSEQTQFNGVKVL
AENNEMKIQVGANDGETITINLAKIDAKTLGLDGFNIDGAQKATGSDLISKFKATGTDNY
DVGGKTYTVNVESGAVKNDANKDVFVSAADGSLTTSSDTKVSGESIDATELAKLAIKLAD
KGSIEYKGITFTNNTGAELDANGKGVLTANIDGQDVQFTIDSNAPTGAGATITTDTAVYK
NSAGQFTTTKVENKAATLSDLDLNAAKKTGSTLVVNGATYNVSADGKTVTDTTPGAPKVM
YLSKSEGGSPILVNEDAAKSLQSTTNPLETIDKALAKVDNLRSDLGAVQNRFDSAITNLG
NTVNNLSSARSRIEDADYATEVSNMSRAQILQQAGTSVLAQ
>gi|325650984| H8
MAQVINTNSLSLLTQNNLNKSQSSLSSAIERLSSGLRINSAKDDAAGQAIANRFTANIKG
LTQASRNANDGISVAQTTEGALNEINNNLQRIRELSVQATNGTNSDSDLSSIQAEITQRL
EEIDRVSEQTQFNGVKVLAENNEMKIQVGANDGETITINLAKIDAKTLGLDGFNIDGAQK
ATGSDLISKFKATGTDNYDVGGKTYTVNVESGAVKNDANKDVFVSAADGSLTTSSDTKVS
GESIDATELAKLAIKLADKGSIEYKGITFTNNTGAELDANGKGVLTANIDGQDVQFTIDS
NAPTGAGATITTDTAVYKNSAGQFTTTKVENKAATLSDLDLNAAKKTGSTLVVNGATYNV
SADGKTVTDTTPGAPKVMYLSKSEGGSPILVNEDAAKSLQSTTNPLETIDKALAKV
>gi|3377710| H9 [gi|30059860| H9]
MAQVINTNSLSLITQNNINKNQSALSSSIERLSSGLRINSAKDDAAGQAIANRFTSNIKG
LTQAARNANDGISVAQTTEGALSEINNNLQRIRELTVQASTGTNSDSDLDSIQDEIKSRL
DEIDRVSGQTQFNGVNVLSKDGSMKIQVGANDGETITIDLKKIDSDTLNLAGFNVNGKGS
VANTAATSDDLKLAGFTKGTTDTNGVTAYTNTISNDKAKASDLLANITDGSVITGGGANA
FGVAAKNGYTYDAASKSYSFAADGADSAKTLSIINPNTGDSSQATVTIGGKEQKVNISQD
GKITAADDNATLYLDKQGNLTKTNAGNDTAATWDGLISNSDSTGAVPVGVATTITITSGT
ASGMSVQSAGAGIQTSTNSQILAGGAFAAKVSIEGGAATDILVASNGNITAADGSALYLD
ATTGGFTTTAGGNTAASLDNLIANSKDATLTVTSGTGQNTVYSTTGSGAQFTSLAKVDTV
NVTNAHVSAEGMANLTKSNFTIDMGGTGTVTYTVSNGDVKAAANADVYVEDGALSANATK
DVTYFEQKNGAITNSTGGTIYETADGKLTTEATTASSSTADPLKALDEAISSIDKFRSSL
GAVQNRLDSAVTNLNNTTTNLSEAQSRIQDADYATEVSNMSKAQIIQQAGNSVLAKANQV
PQQVLSLLQG
>gi|192955539| H9 [gi|193071144| H9]
MAQVINTNSLSLITQNNINKNQSALSSSIERLSSGLRINSAKDDAAGQAIANRFTSNIKG
LTQAARNANDGISVAQTTEGALSEINNNLQRIRELTVQATTGTNSTSDLDSIQDEIKSRL
DEIDRVSGQTQFNGVNVLSKDGSMKIQVGANDGETITIDLKKIDSDTLNLAGFNVNGKGS
VANTAATSDDLKLAGFTKGTTDTNGVTAYTNTISNDKAKASDLLANITDGSVITGGGANA
FGVAAKNGYTYDAASKSYSFAADGADSAKTLSIINPNTGDSSQATVTIGGKEQKVNISQD
GKITAADDNATLYLDKQGNLTKTNAGNDTAATWDGLISNSDSTGAVPVGVATTITITSGT
ASGMSVQSAGAGIQTSTNSQILAGGAFAAKVSIEGGAATDILVASNGNITAADGNALYLD
ATTGGFTTTAGGNTAASLDNLIANSKDATLTVTSGTGQNTVYSTTGSGAQFTSLAKVDTV
NVTNAHVSAEGMANLTKSNFTIDMGGTGSVTYTVSNGDVKAAANADVYVEDGALSANATK
DVTYFEQKNGAITNSTGGTIYETADGKLTTEATTASSSTADPLKALDEAISSIDKFRSSL
GAVQNRLDSAVTNLNNTTTNLSEAQSRIQDADYATEVSNMSKAQIIQQAGNSVLAKANQV
PQQVLSLLQG
>gi|6941880| H10 [gi|323972714| Hxx] [gi|194439566| Hxx] [gi|194421475| Hxx]
MAQVINTNSLSLITQNNINKNQSALSSSIERLSSGLRINSAKDDAAGQAIANRFTSNIKG
LTQAARNANDGISVAQTTEGALSEINNNLQRVRELTVQATTGTNSESDLSSIQDEIKSRL
EEIDRVSSQTQFNGVNVLAKDGKMNIQVGANDGQTITIDLKKIDSSTLNLSSFDATNLGT
SVKDGATINKQVAVGAGDFKDKASGSLGTLKLVEKDGKYYVNDTTNSKYYDAEVDTSKGE
INFNSTNESGTPPTAATEVTTVGRDVKLDASALKANQSLVVYKDKSGNDAYIIQTKDVTT
NQSTFNAANISDAGVLSIGASTTAPSNLTADPLKALDDAIASVDKFRSSLGAVQNRLDSA
IANLNNTTTNLSEAQSRIQDADYATEVSNMSKAQIIQQAGNSVLAKANQVPQQVLSLLQG
>gi|30059862| H10 [gi|323961972| Hxx]
MAQVINTNSLSLITQNNINKNQSALSSSIERLSSGLRINSAKDDAAGQAIANRFTSNIKG
LTQAARNANDGISVAQTTEGALSEINNNLQRVRELTVQATTGTNSESDLSSIQDEIKSRL
EEIDRVSSQTQFNGVNVLAKDGKMNIQVGANDGQTITIDLKKIDSSTLNLSSFDATNLGT
SVKDGATINKQVAVGAGDFKDKASGSLGTLKLVEKDGKYYVNDTKSSKYYDAEVDTSKGK
INFNSTNESGTTPTAATEVTTVGRDVKLDASALKANQSLVVYKDKSGNDAYIIQTKDVTT
NQSTFNAANISDAGVLSIGASTTAPSNLTANPLKALDDAIASVDKFRSSLGAVQNRLDSA
IANLNNTTTNLSEAQSRIQDADYATEVSNMSKAQIIQQAGNSVLAKANQVPQQVLSLLQG
>gi|109390656| H10
MAQVINTNSLSLITQNNINKNQSALSSSIERLSSGLRINSAKDDAAGQAIANRFTSNIKG
LTQAARNANDGISVAQTTEGALSEINNNLQRVRELTVQATTGTNSESDLSSIQDEIKSRL
EEIDRVSSQTQFNGVNVLAKDGKMNIQVGANDGQTITIDLKKIDSSTLNLSSFDATNLGT
SVKDGATINKQVAVGAGDFKDKASGSLGTLKLVEKDGKYYVNDTTNSKYYDAEVDTSKGE
INFNSTNESGTPPTAATEVTTVGRDVKLDASALKANQSLVVYKDKSGNDAYIIQTKDVTT
NQSTFNAANISDAGVLSIGASTTAPSNLTADPLKALDDAIASVDKFRSSLGAVQNRLDSA
IANLNNTTTNL
>gi|33590255| H10
MAQVINTNSLSLITQNNINKNQSALSSSIERLSSGLRINSAKDDAAGQAIANRFTSNIKG
LTQAARNANDGISVAQTTEGALSEINNNLQRVRELTVQATTGTNSESDLSSIQDEIKSRL
EEIDRVSSQTQFNGVNVLAKDGKMNIQVGANDGQTITIDLKKIDSSTLNLSSFDAANLGT
SVKDGATINKQVAVGAGDFKDKASGSLGTLKLVEKDGKYYVNDTKSSKYYDAEVDTSKGE
INFNSTNESGTTPTAATEVTTVGRDVKLDASALKANQSLVVYKDKSGNDAYIIQTKDVTT
NQSTFNAANISDAGVLSIGASTTAPSNLTADPLKALDDAIASVDKFRSSLGAVQNRLDSA
IANLNNTTTNLSEAQSRIQDADYATEVSNMSKAQIIQQAGNSVLAKANQVPQQVLSLLQG
>gi|33590223| H11
MAQVINTNSLSLLTQNNLNKSQSSLSSAIERLSSGLRINSAKDDAAGQAIANRFTANIKG
LTQASRNANDGISVAQTTEGALNEINNNLQRVRELTVQATNGTNSDSDLSSIQAEITQRL
EEIDRVSEQTQFNGVKVLAENNEMKIQVGANDGETITINLAKIDAKTLGLDGFNIDGAQK
ATGSDLISKFKATGTDNYDVGGDAYTVNVDSGAVKDTTGNDIFVSAADGSLTTKSDTNIA
GTGIDATALAAAAKNKAQNDKFTFNGVEFTTTTAADGNGNGVYSAEIDGKSVTFTVTDAD
KKASLITSETVYKNSAGLYTTTKVDNKAATLSDLDLNAAKKTGSTLVVNGATYDVSADGK
TITETASGNNKVMYLSKSEGGSPILVNEDAAKSLQSTTNPLETIDKALAKVDNLRSDLGA
VQNRFDSAITNLGNTVNNLSSARSRIEDADYATEVSNMSRAQILQQAGTSVLAQANQTTQ
NVLSLLQG
>gi|257752125| H11 [gi|260853476| H11] [gi|298378979| Hxx] [gi|323976259| Hxx] [gi|315059552| Hxx] [gi|338766903| Hxx] [gi|260866422| Hxx] [gi|298280092| Hxx] [gi|257762778| Hxx]
MLSINTNNASMAAVNAISKSSSSLSTSMERLATGNRINSSADDAAGKQIANRLTAQSSGM
GVALSNINDATAMLQTADSMFDEMSDVLGRMKDLSTQAANGTYSDDDLQAMQDEYDELGQ
QMSDMLQNTTYGGTNLFGVSGTSNTGTDGLFQSAVTFQVGAESSDTMTVNISSQLNTLVT
DLSAISNSFSADQADTTGTAGVSGGTELTASGSANQMITSISTAMDDVSQIQSKLGASIN
RLNDTANNLTSMQDNTEVAIGNIMDTDYATEASNMTKQQVLMQTGITMLKQSNSMSSMVS
SLLQ
>gi|257754552| H11 [gi|260855903| H11] [gi|323152744| Hxx]
MAQVINTNSLSLLTQNNLNKSQSSLSSAIERLSSGLRINSAKDDAAGQAIANRFTANIKG
LTQASRNANDGISVAQTTEGALNEINNNLQRVRELTVQATNGTNSDSDLSSIQAEITQRL
EEIDRVSEQTQFNGVKVLAENNEMKIQVGANDGETITINLAKIDAKTLGLDGFNIDGAQK
ATGSDLISKFKATGTDNYDVGGDAYTVNVDSGAVKDTTGNDIFVSAADGSLTTKSDTNIA
GTGIDATALAAAAKNKAQNDKFTFNGVEFTTTTAADGNGNGVYSAEIDGKSVTFTVTDAD
KKASLITSETVYKNSAGLYTTTKVDNKAATLSDLDLNAAKKTGSTLVVNGATYDVSADGK
TITETASGNNKVMYLSKSEGGSPILVNEDAAKSLQSTTNPLETIDKALAKVDNLRSDLGA
VQNRFDSAITNLGNTVNNLSSARSRIEDADYATEVSNMSRAQILQQAGTSVLAQANQTTQ
NVLSLLR
>gi|59044663| H11 [gi|59044673| H11] [gi|59044679| H11] [gi|59044677| H11] [gi|59044695| H11] [gi|59044685| H11] [gi|59044675| H11] [gi|59044687| H11] [gi|59044667| H11] [gi|59044699| H11] [gi|59044671| H11] [gi|59044691| H11] [gi|59044693| H11] [gi|59044683| H11] [gi|59044665| H11] [gi|59044681| H11] [gi|59044669| H11] [gi|59044689| H11]
NSLSLLTQNNLNKSQSSLSSAIERLSSGLRINSAKDDAAGQAIANRFTANIKGLTQASRN
ANDGISVAQTTEGALNEINNNLQRVRELTVQATNGTNSDSDLSSIQAEITQRLEEIDRVS
EQTQFNGVKVLAENNEMKIQVGANDGETITINLAKIDAKTLGLDGFNIDGAQKATGSDLI
SKFKATGTDNYDVGGDAYTVNVDSGAVKDTTGNDIFVSAADGSLTTKSDTNIAGTGIDAT
ALAAAAKNKAQNDKFTFNGVEFTTTTAADGNGNGVYSAEIDGKSVTFTVTDADKKASLIT
SETVYKNSAGLYTTTKVDNKAATLSDLDLNAAKKTGSTLVVNGATYDVSADGKTITETAS
GNNKVMYLSKSEGGSPILVNEDAAKSLQSTTNPLETIDKALAKVDNLRSDLGAVQNRFDS
AITNLGNTVNNLSSARSRIEDADYA
>gi|59044701| H11
NSLSLLTQNNLNKSQSSLSSAIERLSSGLRINSAKDDAAGQAIANRFTANIKGLTQASRN
ANDGISFAQTTEGALNEINNNLQRVRELTVQATNGTNSDSDLSSIQAEITKRLEEIDRVS
EQTQFNGVKVLAENNEMKIQVGANDGETITINLAKIDAKTLGLDGFNIDGAQKATGSDLI
SKFKATGTDNYDVGGDAYTVNVDSGAVKDTTGNDIFVSAADGSLTTKSDTNIAGTGIDAT
ALAAAAKNKAQNDKFTFNGVEFTTTTAADGNGNGVYSAEIDGKSVTFTVTDADKKASLIT
SETVYKNSAGLYTTTKVDNKAATLSDLDLNAAKKTGSTLVVNGATYDVSADGKTITETAS
GNNKVMYLSKSEGGSPILVNEDAAKSLQSTTNPLETIDKALAKVDNLRSDLGAVQNRFDS
AITNLGNTVNNLSSARSRIEDADYA
>gi|25992225| H11
SQSSLSSAIERLSSGLRINSAKDDAAGQAIANRFTANIKGLTQASRNANDGISVAQTTEG
ALNEINNNLQRVRELTVQATNGTNSDSDLSSIQAEITQRLEEIDRVSEQTQFNGVKVLAE
NNEMKIQVGANDGETITINLAKIDAKTLGLDGFNIDGAQKATGSDLISKFKATGTDNYDV
GGDAYTVNVDSGAVKDTTGNDIFVSAADGSLTTKSDTNIAGTGIDATALAAAAKNKAQND
KFTFNGVEFTTTTAADGNGNGVYSAEIDGKSVTFTVTDADKKASLITSETVYKNSAGLYT
TTKVDNKAATLSDLDLNAAKKTGSTLVVNGATYDVSADGKTITETASGNNKVMYLSKSEG
GSPILVNEDAAKSLQFTTNPLETIDKALAKVDNLRSDLGAVQNRFDFAITNLGNTVNNLF
SARSRIEDADYATEVSNMFRAQILQQAGT
>gi|59044697| H11
NSLSLLTQNNLNKSQSSLSSAIERLSSGLRINSAKDDAAGQAIANRFTANIKGLTQASRN
ANDGISVAQTTEGALNEINNNLQRVRELTVQATNGTNSDSDLSSIQAEITQRLEDIDRVS
EQTQFNGVKVLAENNEMKIQVGANDGETITINLAKIDAKTLGLDGFNIDGAQKATGSDLI
SKFKATGTDNYDVGGDAYTVNVDSGAVKDTTGNDIFVSAADGSLTTKSDTNIAGTGIDAT
ALAAAAKNKAQNDKFTFNGVEFTTTTAADGNGNGVYSAEIDGKSVTFTVTDADKKASLIT
SETVYKNSAGLYTTTKVDNKAATLSDLDLNAAKKTGSTLVVNGATYDVSADGKTITETAS
GNNKVMYLSKSEGGSPILVNEDAAKSLQSTTNPLETIDKALAKVDNLRSDLGAVQNRFDS
AITNLGNTVNNLSSARSRIEDADYA
>gi|30059864| H11
NKSQSSLSSAIERLSSGLRINSAKDDAAGQAIANRFTANIKGLTQASRNANDGISVAQTT
EGALNEINNNLQRVRELTVQATNGTNSDSDLSSIQAEITQRLEEIDRVSEQTQFNGVKVL
AENNEMKIQVGANDGETITINLAKIDAKTLGLDGFNIDGAQKATGSDLISKFKATGTDNY
DVGGDAYTVNVDSGAVKDTTGNDIFVSAADGSLTTKSDTNIAGTGIDATALAAAAKNKAQ
NDKFTFNGVEFTTTTAADGNGNGVYSAEIDGKSVTFTVTDADKKASLITSETVYKNSAGL
YTTTKVDNKAATLSDLDLNAAKKTGSTLVVNGATYDVSADGKTITETASGNNKVMYLSKS
EGGSPILVNEDAAKSLQSTTNPLETIDKALAKVDNLRSDLGAVQNRFDSAITNLGNTVNN
LSSARSRIEDADYATEVSNMSRAQILQQAGTSVLAQ
>gi|33590237| H11
MAQVINTNSLSLLTQNNLNKSQSSLSSAIERLSSGLRINSAKDDAAGQAIANRFTANIKG
LTQASRNANDGNSVAQTTEGALNEINNNLQRVRELTVQATNGTNSDSDLSSIQAEITQRL
EEIDRVSEQTQFNGVKVLAENNEMKIQVGANDGETITINLAKIDAKTLGLDGFNIDGAQK
ATGSDLISKFKATGTDNYDVGGDAYTVNVDSGAVKDTTGNDIFVSAADGSLTTKSDTNIA
GTGIDATALAAAAKNKAQNDKFTFNGVEFTTTTAADGNGNGVYSAEIDGKSVTFTVTDAD
KKASLITSETVYKNSAGLYTTTKVDNKAATLSDLDLNAAKKTGSTLVVNGATYDVSADGK
TITETASGNNKVMYLSKSEGGSPILVNEDAAKSLQSTTNPLETIDKALAKVDNLRSDLGA
VQNRFDSAITNLGNTVNNLSSARSRIEDADYATEVSNMSRAQILQQAGTSVLAQANQTTQ
NVLSLLQG
>gi|54261989| H11 [gi|54261998| H11] [gi|54262010| Hxx] [gi|54261995| Hxx] [gi|54262007| Hxx] [gi|54262004| Hxx] [gi|54261992| Hxx] [gi|54262001| Hxx]
NDIFVSAADGSLTTKSDTNIAGTGIDATALAAAAKNKAQNDKFTFNGVEFTTTTAADGNG
NGVYSAEIDGKSVTFTVTDADKKASLITSETVYKNSAGLYTTTKVDNKAATLSDLDLNAA
KKTGSTLVVNGATYDVSADGKTITETASGNNKVMYLSKSEGGSPILVNEDAAKSLQSTTN
PLETIDKALAKVDNLRSDLGAVQNRFDSAITNLGNTVNNLSSARSRIEDADYATEVSNMS
RAQILQQAGTSVLAQANQTTQNVLSLLR
>gi|62532942| H11
VAQTTEGALNEINNNLQRVRELTVQATNGTNSDSDLSSIQAEITQRLEEIDRVSEQTQFN
GVKVLAENNEMKIQVGANDGETITINLAKIDAKTLGLDGFNIDGAQKATGSDLISKFKAT
GTDNYDVGGDAYTVNVDSGAVKDTTGNDIFVSAADGSLTTKSDTNIAGTGIDATALAAAA
KNKAQNDKFTFNGVEFTTTTAADGNGNGVYSAEIDGKSVTFTVTDADKKASLITSETVYK
NSAGLYTTTKVDNKAATLSDLDLNAAKKTGSTLVVNGATYDVSADGKTITETASGNNKVM
YLSKSEGGSPILVNEDAAKSLQSTTNPLETIDKALAKVDNLRSDLGAVQNRFDSAITNLG
NTVN
>gi|5107847| H12
NNINKNQSALSSSIERLSSGLRINSAKDDAAGQAIANRFTSNIKGLTQAARNANDGISVA
QTTEGALSEINNNLQRIRELTVQASTGTNSDSDLDSIQDEIKSRLDEIDRVSGQTQFNGV
NVLAKDGSMKIQVGANDGQTITIDLKKIDSDTLGLNGFNVNGSGTIANKAATISDLTAAK
MDAATNTITTTNNALTASKALDQLKDGDTVTIKADAAQTATVYTYNASAGNFSFSNVSNN
TSEKAGDVAASLLPPAGQTAIGVYKAASGEVNFDVDANGKITIGGQKAYLTSDGNLTTND
AGGATAATLDGLFKKAGDGQSIGFKKTASVTMGGTTYNFKTGADADAATANAGVSFTDTA
SKETVLNKVATAKQGKAAAADGDTSATITYKSGVQTYQAVFAAGDGTASAKYADKADVSN
ATATYTDADGEMTTIGSYTTKYSIDANNGKVTVDSGTGTGKYAPKVGAEVYVSANGTLTT
DATSEGTVTKDPLKALDEAISSIDKFRSSLGAIQNRLDSAVTNLNNTTTNLSEAQSRIQD
ADYATEVSNMSKAQIIQQAGNSVLA
>gi|33590235| H12 [gi|345362856| Hxx]
MAQVINTNSLSLITQNNINKNQSALSSSIERLSSGLRINSAKDDAAGQAIANRFTSNIKG
LTQAARNANDGISVAQTTEGALSEINNNLQRIRELTVQASTGTNSDSDLDSIQDEIKSRL
DEIDRVSGQTQFNGVNVLAKDGSMKIQVGANDGQTITIDLKKIDSDTLGLNGFNVNGSGT
IANKAATISDLTAAKMDAATNTITTTNNALTASKALDQLKDGDTVTIKADAAQTATVYTY
NASAGNFSFSNVSNNTSEKAGDVAASLLPPAGQTASGVYKAASGEVNFDVDANGKITIGG
QKAYLTSDGNLTTNDAGGATAATLDGLFKKAGDGQSIGFKKTASVTMGGTTYNFKTGADA
DAATANAGVSFTDTASKETVLNKVATAKQGKAAAADGDTSATITYKSGVQTYQAVFAAGD
GTASAKYADKADVSNATATYTDADGEMTTIGSYTTKYSIDANNGKVTVDSGTGTGKYAPK
VGAEVYVSANGTLTTDATSEGTVTKDPLKALDEAISSIDKFRSSLGAIQNRLDSAVTNLN
NTTTNLSEAQSRIQDADYATEVSNMSKAQIIQQAGNSVLAKANQVPQQVLSLLQG
>gi|33590241| H12
MAQVINTNSLSLITQNNINKNQSALSSSIERLSSGLRINSAKDDAAGQAIANRFTSNIKG
LTQAARNANDGISVAQTTEGALSEINNNLQRIRELTVQASTGTNSDSDLDSIQDEIKSRL
DEIDRVSGQTQFNGVNVLAKDGSMKIQVGANDGQTITIDLKKIDSDTLGLNGFNVNGSGT
IANKAATISDLTAAKMDAATNTITTTNNALTASKALDQLKDGDTVTIKADAAQTATVYTY
NASAGNFSLSNVSNNTSEKAGDVAASLLPPAGQTASGVYKAASGEVNFDVDANGKITIGG
QKAYLTSDGNLTTNDAGGATAATLDGLFKKAGDGQSIGFKKTASVTMGGTTYNFKTGADA
DAATANAGVSFTDTASKETVLNKVATAKQGKAAAADGDTSATITYKSGVQTYQAVFAAGD
GTASAKYADKADVSNATATYTDADGEMTTIGSYTTKYSIDANNGKVTVDSGTGTGKYAPK
VGAEVYVSANGTLTTDATSEGTVTKDPLKALDEAISSIDKFRSSLGAIQNRLDSAVTNLN
NTTTNLSEAQSRIQDADYATEVSNMSKAQIIQQAGNSVLAKANQVPQQVLSLLQG
>gi|6009839| H12 [gi|30059866| H12]
MAQVINTNSLSLITQNNINKNQSALSSSIERLSSGLRINSAKDDAAGQAIANRFTSNIKG
LTQAARNANDGISVAQTTEGALSEINNNLQRIRELTVQASTGTNSDSDLDSIQDEIKSRL
DEIDRVSGQTQFNGVNVLAKDGSMKIQVGANDGQTITIDLKKIDSDTLGLNGFNVNGSGT
IANKAATISDLTAAKMDAATNTITTTNNALTASKALDQLKDGDTVTIKADAAQTATVYTY
NASAGNFSFSNVSNNTSAKAGDVAASLLPPAGQTASGVYKAASGEVNFDVDANGKITIGG
QKAYLTSDGNLTTNDAGGATAATLDGLFKKAGDGQSIGFKKTASVTMGGTTYNFKTGADA
DAATANAGVSFTDTASKETVLNKVATAKQGKAVAADGDTSATITYKSGVQTYQAVFAAGD
GTASAKYADKADVSNATATYTDADGEMTTIGSYTTKYSIDANNGKVTVDSGTGTGKYAPK
VGAEVYVSANGTLTTDATSEGTVTKDPLKALDEAISSIDKFRSSLGAIQNRLDSAVTNLN
NTTTNLSEAQSRIQDADYATEVSNMSKAQIIQQAGNSVLAKANQVPQQVLSLLQG
>gi|30059868| H14
MAQVINTNSLSLITQNNINKNQSALSSSIERLSSGLRINSAKDDAAGQAIANRFTSNIKG
LTQAARNANDGISVAQTTEGALSEINNNLQRIRELTVQASTGTNSDSDLDSIQDEIKSRL
DEIDRVSGQTQFNGVNVLAKDGSMKIQVGANDGQTITIDLKKIDSDTLGLSGFNVNGGGA
VANTAASKADLVAANATVVGNKYTVSAGYDAAKASDLLAGVSDGDTVQATINNGFGTAAS
ATNYKYDSASKSYSFDTTTASAADVQKYLTPGVGDTAKGTITIDGSAQDVQISSDGKITS
SNGDKLYIDTTGRLTKNGFSASLTEASLSTLAANNTKATTIDIGGTSISFTGNSTTPNTI
TYSVTGAKVDQAAFDKAVSTSGNDVDFTTAGYSVDGATGAVTKGVAPVYIDNNGALTTSD
TVDFYLQDDGSVTNGSGKAVYKDADGKLTTDAETKAATTADPLKALDEAISSIDKFRSSL
GAVQNRLDSAVTNLNNTTTNLSEAQSRIQDADYATEVSNMSKAQIIQQAGNSVLAKANQV
PQQVLSLLQG
>gi|6941882| H14
MAQVINTNSLSLITQNNINKNQSALSSSIERLSSGLRINSAKDDAAGQAIANRFTSNIKG
LTQAARNANDGISVAQTTEGALSEINNNLQRIRELTVQASTGTNSDSDLDSIQDEIKSRL
DEIDRVSGQTQFNGVNVLAKDGSMKIQVGANDGQTITIDLKKIDSDTLGLSGFNVNGGGS
VANTAASKADLVAANATVVGNKYTVSAGYDAAKASDLLAGVSDGDTVQATINNGFGTAAS
ATNYKYDSASKSYSFDTTTASAADVQKYLTPGVGDTAKGTITIDGSAQDVQISSDGKITA
SNGDKLYIDTTGRLTKNGSGASLTEASLSTLAANDTKATTIDIGGTSISFTGNSTTPDTI
TYSVTGAKVDQAAFDKAVSTSGNNVDFTTAGYSVNGTTGAVTKGGNSVYVDNNGALTTSD
TVDFYLQDDGSVTNGSGKAVYKDADGKLTTDAETKAATTADXLKALDEAISSIDKFRSSL
GAVQNRLDSAVTNLNNTTTNLSEAQSRIQDADYATEVSNMSKAQIIQQAGNSVLAKANQV
PQQVLSLLQG
>gi|30059870| H15 [gi|338769978| Hxx]
MAQVINTNSLSLITQNNINKNQSALSSSIERLSSGLRINSAKDDAAGQAIANRFTSNIKG
LTQAARNANDGISVAQTTEGALSEINNNLQRVRELTVQATTGTNSQSDLDSIQDEIKSRL
DEIDRVSGQTQFNGVNVLAKDGSMKIQVGANDGQTITIDLKKIDSSTLNLTGFNVNGSGS
VANTAATKADLTAAQLSAPGAADANGTVTYTVSAGYKESTAADVIASIKDGSAPTSAITA
TINNGFGDSSALTSNDYTYDPAKGDFTYDVASSANNTAAQVQSFLTPKAGDTANLKVTVG
TTSVDVVLASDGKITAKDGSALYIDSTGNLTQNSAGLTSAKLATLTGLQGSGVASTITTE
DGTNIDIAANGNIGLTGVRISADSLQSATKSTGFTVGTGATGLTVGTDGKVTIGGTTAQS
YTSKDGSLTTDNTTKLYLQKDGSVTNGSGKAVYVEADGDFTTDAATKAATTTDPLKALDE
AISQIDKFRSSLGAIQNRLDSAVTNLNNTTTNLSEAQSRIQDADYATEVSNMSKAQIIQQ
AGNSVLAKANQVPQQVLSLLQG
>gi|33590243| H16
MAQVINTNSLSLLTQNNLNKSQSSLSSAIERLSSGLRINSAKDDAAGQAIANRFTANIKG
LTQASRNANDGISVAQTTEGALSEINNNLQRIRELSVQATNGTNSDSDLNSIQDEITQRL
SEIDRVSNQTQFNGVKVLASDQTMKIQVGANDGETIEIALDKIDAKTLGLDNFSVAPGKV
PMSSAVALKSEAAPDLTKVNATDGSVGGAKAFGSNYKNADVETYFGTGNVQDTKDTTDAT
GTAGTKVYQVQVEGQTYFVGQDNNTNTNGFTLLKQNSTGYEKVQVGGKDVQLANFGGRVT
AFVEDNGSATSVDLAAGKMGKALAYNDAPMSVYFGGKNLDVHQVQDTQGNPVPNSFAAKT
SDGTYIAVNVDAATGNTSVITDPNGKAVEWAVKNDGSAQAIMREDDKVYTANITNKTATK
GAELSASDLKALATTNPLSKLDEALAKVDKLRSSLGAVQNRFDSAITNLGNTVNNLSSAR
SRIEDADYATEVSNMSRAQILQQAGTSVLAQANQTTQNVLSLLQG
>gi|30059872| H16
NKSQSSLSSAIERLSSGLRINSAKDDAAGQAIANRFTANIKGLTQASRNANDGISVAQTT
EGALSEINNNLQRIRELSVQATNGTNSDSDLNSIQDEITQRLSEIDRVSNQTQFNGVKVL
ASDQTMKIQVGANDGETIEIALDKIDAKTLGLDNFSVAPGKVPMSSAVALKSEAAPDLTK
VNATDGSVGGAKAFGSNYKNADVETYFGTGNVQDTKDTTDATGTAGTKVYQVQVEGQTYF
VGQDNNTNTNGFTLLKQNSTGYEKVQVGGKDVQLANFGGRVTAFVEDNGSATSVDLAAGK
MGKALAYNDAPMSVYFGGKNLDVHQVQDTQGNPVPNSFAAKTSDGTYIAVNVDAATGNTS
VITDPNGKAVEWAVKNDGSAQAIMREDDKVYTANITNKTATKGAELSASDLKALATTNPL
SKLDEALAKVDKLRSSLGAVQNRFDSAITNLGNTVNNLSSARSRIEDADYATEVSNMSRA
QILQQAGTSVLAQANQTTQNVL
>gi|33590247| H16
MAQVINTNSLSLLTQNNLNKSQSSLSSAIERLSSGLRINSAKDDAAGQAIANRFTANIKG
LTQASRNANDGISVAQTTEGALSEINNNLQRIRELSVQATNGTNSDSDLNSIQDEITQRL
SEIDRVSNQTQFNGVKVLASDQTMKIQVGANDGETTEIALDKIDAKTLGLDNFSVAPGKV
PMSSAVALKSEAAPDLTKVNATDGSVGGAKAFGSNYKNADVETYFGTGNVQDTKDTTDAT
GTAGTKVYQVQVEGQTYFVGQDNNTNTNGFTLLKQNSTGYEKVQVGGKDVQLANFGGRVT
AFVEDNGSATSVDLAAGKMGKALAYNDAPMSVYFGGKNLDVHQVQDTQGNPVPNSFAAKT
SDGTYIAVNVDAATGNTSVITDPNGKAVEWAVKNDGSAQAIMREDDKVYTANITNKTATK
GAELSASDLKALATTNPLSKLDEALAKVDKLRSSLGAVQNRFDSAITNLGNTVNNLSSAR
SRIEDADYATEVSNMSRAQILQQAGTSVLAQANQTTQNVLSLLQG
>gi|33590245| H16
MAQVINTNSLSLLTQNNLNKSQSSLSSAIERLSSGLRINSAKDDAAGQAIANRFTANIKG
LTQASRNANDGISVAQTTEGALSEINNNLQRIRELSVQATNGTNSDSDLNSIQDEITQRL
SEIDRVSNQTQFNGVKVLASDQTMKIQVGANDGETIEIALDKIDAKTLGLDNFSVAPGKV
PMSSAVALKSEAAPDLTKVNATDGSVGGAKAFGSNYKNADVETYFGTGNVQDTKDTTDAT
GTAGTKVYQVQVEGQTYFVGQDNNSNTNGFTLLKQNSTGYEKVQVGGKDVQLANFGGRVT
AFVEDNGSATSVDLAAGKMGKALAYNDAPMSVYFGGKNLDVHQVQDTQGNPVPNSFAAKT
SDGTYIAVNVDAATGNTSVITDPNGKAVEWAVKNDGSAQAIMREDDKVYTANITNKTATK
GAELSASDLKALATTNPLSKLDEALAKVDKLRSSLGAVQNRFDSAITNLGNTVNNLSSAR
SRIEDADYATEVSNMSRAQILQQAGTSVLAQANQTTQNVLSLLQG
>gi|56383043| H17
MAQVINTNSLSLITQNNINKNQSALSTSIERLSSGLRINSAKDDAAGQAIANRFTSNIKG
LTQAARNANDGISLAQTAEGALSEINNNLQRIRELTVQASTGTNSDSDLSSIQDEIKSRL
DEIDRVSGQTQFNGVNVLSKNDSMKIQIGANDNQTISIGLQQIDSTTLNLKGFTVSGMAD
FSAAKLTAADDTAIAAADVKDAGGKQVNLLSYTDTASNSTKYAVVDSATGKYMEATVVIT
GTAAAVTVGAAEVAGAATADPLKALDAAIAKVDKFRSSLGAVQNRLDSAVTNLNNTTTNL
SEAQSRIQDADYATEVSNMSKAQIIQQAGNSVLSKANQVPQQVLSLLQG
>gi|30577587| H17
MAQVINTNSLSLNTQNNINKNQSALSTSIERLSSGLRINSAKDDAAGQAIANRFTSNIKG
LTQAARNANDGISLAQTAEGALSEINNNLQRIRELTVQASTGTNSDSDLSSIQDEIKSRL
DEIDRVSGQTQFNGVNVLSKNDSMKIQIGANDNQTISIGLQQIDSTTLNLKGFTVSGMAD
FSAAKLTAADGTAIAAADVKDAGGKQVNLLSYTDTASNSTKYAVVDSATGKYMAATVVIT
STAAAVTVGATEVAGAATAEPLKALDAAIAKVDKFRSSLGAVQNRLDSAVTNLNNTTTNL
SEAQSRIQDADYATEVSNMSKAQIIQQAGNSVLSKANQVPQQVLSLLQG
>gi|224579297| H17
LRHINKNQSSMSTAIERLSSGLRINSAKDDAAGQAIANRFTSNIKGLTQAARNANDGISV
AQTTEGALSEINNNLQRVRELTVQASTGTNSASDLSSIQDEIKSRLSEIDRVSSQTQFNG
VNVLAKDGKMNIQVGANDGQTITIDLKKIDSATLGLTGFDVQKKSTISKAAVEITTTTTP
YTEGNNTIALKSSDTANMKDGTTNAKVSFSFDKATNSYFAIVADGSADNTLKNGTYIATL
DSSGEVTLGSSTTAPNTATAVTKNQVAGTPVTTSTPVAVTAAANTALSNAGVTGSVELVK
LTSTDSAGNATDAGYGLQAADGKIYATDYDGTNATAFTAKTATYTDASGNTQTSAITLGG
TDGKTELVTLGSGANAKTYTASDLDGADLHDPANTVKPIADNSKPLAALDAAIASVDKFR
SSLGAVQNQLNSAITNLNNTTTNLSEAQSRIQDADYATEVSNMSKAQIIQQAGNSVWLKL
T
>gi|30059874| H18 [gi|293405409| Hxx] [gi|345338356| Hxx] [gi|300899178| Hxx] [gi|218705418| Hxx] [gi|218432515| Hxx] [gi|300357192| Hxx] [gi|284921836| Hxx] [gi|291427617| Hxx] [gi|298278495| Hxx] [gi|298381053| Hxx]
MAQVINTNSLSLITQNNINKNQSALSSSIERLSSGLRINSAKDDAAGQAIANRFTSNIKG
LTQAARNANDGISVAQTTEGALSEINNNLQRIRELTVQATTGTNSDSDLDSIQDEIKSRL
DEIDRVSGQTQFNGVNVLSKDGSMKIQVGANDGETITIDLKKIDSDTLNLAGFNVNGEGE
TANTAATLKDMVGLKLDNTGVTTAGVNRYIADKAVASSTDILNAVAGVDGSKVSTEADVG
FGAAAPGTPVEYTYHKDTNTYTASASVDATQLAAFLNPEAGGTTAATVSIGNGTTAQEQK
VIIAKDGSLTAADDGAALYLDDTGNLSKTNAGTDTQAKLSDLMANNANAKTVITTDKGTF
TANTTKFDGVDISVDASTFANAVKNETYTATVGVTLPATYTVNNGTAASAYLVDGKVSKT
PAEYFAQADGTITSGENAATSKAIYVSANGNLTTNTTSESEATTNPLAALDDAIASIDKF
RSSLGAIQNRLDSAVTNLNNTTTNLSEAQSRIQDADYATEVSNMSKAQIIQQAGNSVLAK
ANQVPQQVLSLLQG
>gi|9211052| H18
MAQVINTNSLSLITQNNINKNQSALSSSIERLSSGLRINSAKDDAAGQAIANRFTSNIKG
LTQAARNANDGISVAQTTEGALSEINNNLQRIRELTVQATTGTNSDSDLDSIQDEIKSRL
DEIDRVSGQTQFNGVNVLSKDGSMKIQVGANDGETITIDLKKIDSDTLNLAGFNVNGEGE
TANTAATLKDMVGLKLDNTGVTTAGVNRYIADKAVASSTDILNAVAGVDGSKVSTEADVG
FGAAAPGTPVEYTYHKDTNTYTASASVDATQLAAFLNPEAGGTTAATVSIGNGTTAQEQK
VIIAKDGSLTAADDGAALYLDDTGNLSKTNAGTDTQAKLSDLMANNANAKTVITTDKGTF
TANTTKFDGVDISVDASTFANAVKNETYTATVGVTLPATYTVNNGTAASAYLVDGKVSKT
PAEYFAQADGTITSGENAATSKAIYVSANGNLTTNTTSESEATTNPLAALDDAIASIDKF
RSSLGAIQNRLDSAVTNLNNTTTNLSEAQSRIQDADYATEVSNMSKAQIIQQAGNSVLAK
ANQVPQQVLSLQQG
>gi|33590250| H19
MAQVINTNSLSLITQNNINKNQSALSSSIERLSSGLRINSAKDDAAGQAIANRFTSNIKG
LTQAARNANDGISVAQTTEGALSEINNNLQRIRELTVQATTGTNSTSDLDSIQDEIKSRL
DEIDRVSGQTQFNGVNVLSKDGSMKIQVGANDGETITIDLKKIDSDTLNLAGFNVNGKGS
VANTAATTDNLTLAGFTTGTKAADGTVTYSKNVQFAAATASNVLAAAKDGDEITFAGNNG
TGIAATGGTYTYHKDSNSYSFSATAASKDSLLSTLAPNAGDTFTAKVTIGSKSQEVNVSK
DGTITSSDGKALYLDEKGNLTQTGSGTTKAATWDNLMANTDTTGKDAYGNSAAAAVGTVI
EAKGMTITSAGGNAQVLKDAAYNAAYATSITTGTPGDAGAAATAGNAAVGALGATAVDNT
TADVADISISASQMASILQDKDFTLSDGSDTYNVTSNAVTINGKAANIDDSGAITDQTSK
VVNYFAHTNGSVTNDTGSTIYATEDGSLTTDAATKAETTADPLKALDEAISSIDKFRSSL
GAVQNRLDSAVTNLNNTTTNLSEAQSRIQDADYATEVSNMSKAQIIQQAGNSVLAKANQV
PQQVLSLLQG
>gi|30059876| H19 [gi|345393885| Hxx]
MAQVINTNSLSLITQNNINKNQSALSSSIERLSSGLRINSAKDDAAGQAIANRFTSNIKG
LTQAARNANDGISVAQTTEGALSEINNNLQRIRELTVQATTGTNSTSDLDSIQDEIKSRL
DEIDRVSGQTQFNGVNVLSKDGSMKIQVGANDGETITIDLKKIDSDTLNLAGFNVNGKGS
VANTAATTDNLTLAGFTAGTKAADGTVTYSKNVQFAAATASNVLAAAKDGDEITFAGNNG
TGIAATGGTYTYHKDSNSYSFSATAASKDSLLSTLAPNAGDTFTAKVTIGSKSQEVNVSK
DGTITSSDGKALYLDEKGNLTQTGSGTTKAATWDNLMANTDTTGKDAYGNSAAAAVGTVI
EAKGMTITSAGGNAQVLKDAAYNAAYATSITTGTPGDAGAAGAAATAGNAAVGALGATAV
DNTTADVADISISASQMASILQDKDFTLSDGSDTYNVTSNAVTINGKAANIDDSGAITDQ
TSKVVNYFAHTNGSVTNDTGSTIYATEDGSLTTDAATKAETTADPLKALDEAISSIDKFR
SSLGAVQNRLDSAVTNLNNTTTNLSEAQSRIQDADYATEVSNMSKAQIIQQAGNSVLAKA
NQVPQQVLSLLQG
>gi|30059878| H20
MAQVINTNSLSLITQNNINKNQSALSSSIERLSSGLRINSAKDDAAGQAIANRFTSNIKG
LTQAARNANDGISVAQTTEGALSEINNNLQRVRELTVQATTGTNSQSDLDSIQDEIKSRL
DEIDRVSGQTQFNGVNVLAKDGSMKIQVGANDGQTITIDLKKIDSSTLKLTGFNVNGSGS
VANTAATKADLAAAAIGTPGAADSTGAIAYTVSAGLTKTTAADVLSSLADGTTITATGVK
NGFAAGATSNAYKLNKDNNTFTYDTTATTAELQSYLTPKAGDTATFSVEIGGTTQDVVLS
SDGKLTAKDGSKLYIDTTGNLTQNGGNNGVGTLAEATLSGLALNKNGLTAVKSTITTADN
TSIVLNGSSDGTGNAGTEGTIAVTGAVISSAALQSASKTTGFTVGTVDTAGYISVGTDGS
VQAYDAATSGNKASYTNTDGTLTTDNTTKLYLQKDGSVTNGSGKAVYVEADGDFTTDAAT
KAATTTDPLAALDDAISQIDKFRSSLGAIQNRLDSAVTNLNNTTTNLSEAQSRIQDADYA
TEVSNMSKAQIIQQAGNSVLAKANQVPQQVLSLLQG
>gi|30059880| H21
NKSQSSLSSAIERLSSGLRINSAKDDAAGQAIANRFTANIKGLTQASRNANDGISVAQTT
EGALNEINNNLQRIRELSVQATNGTNSDSDLSSIQAEITQRLEEIDRVSEQTQFNGVKVL
AENNEMKIQVGANDGETITINLAKIDAKTLGLDGFNIDGAQKATGSDLISKFKATGTDNY
QINGTDNYTVNVDSGVVQDKDGKQVYVSTADGSLTTSSDTQFKIDATKLAVAAKDLAQGN
KIVYEGIEFTNTGTVAIDAKGNGKLTANVDGKAVEFTISGSTDTSGTSATVAPTTALYKN
SAGQLTATKVENKAATLSDLDLNAAKKTGSTLVVNGATYDVSADGKTITETASGNNKVMY
LSKSEGGSPILVNEDAAKSLQSTTNPLETIDKALAKVDNLRSDLGAVQNRFDSAITNLGN
TVNNLSSARSRIEDADYATEVSNMSRAQILQQAGTSVLAQ
>gi|112820171| H21 [gi|291323135| Hxx] [gi|293446305| Hxx] [gi|345350189| Hxx] [gi|345337222| Hxx]
MAQVINTNSLSLLTQNNLNKSQSSLSSAIERLSSGLRINSAKDDAAGQAIANRFTANIKG
LTQASRNANDGISVAQTTEGALNEINNNLQRIRELSVQATNGTNSDSDLSSIQAEITQRL
EEIDRVSEQTQFNGVKVLAENNEMKIQVGANDGETITINLAKIDAKTLGLDGFNIDGAQK
ATGSDLISKFKATGTDNYQINGTDNYTVNVDSGVVQDKDGKQVYVSTADGSLTTSSDTQF
KIDATKLAVAAKDLAQGNKIVYEGIEFTNTGTVAIDAKGNGKLTANVDGKAVEFTISGST
DTSGTSATVAPTTALYKNSAGQLTATKVENKAATLSDLDLNAAKKTGSTLVVNGATYDVS
ADGKTITETASGNNKVMYLSKSEGGSPILVNEDAAKSLQSTTNPLETIDKALAKVDNLRS
DLGAVQNRFDSAITNLGNTVNNLSSARSRIEDADYATEVSNMSRAQILQQAGTSVLAQAN
QTTQNVLSLLR
>gi|91984619| H21
INTNSLSLLTQNNLNKSQSSLSSAIERLSSGLRINSAKDDAAGQAIANRFTANIKGLTQA
SRNANDGISVAQTTEGALNEINNNLQRIRELSVQATNGTNSDSDLSSIQAEITQRLEEID
RVSEQTQFNGVKVLAENNEMKIQVGANDGETITINLAKIDAKTLGLDGFNIDGAQKATGS
DLISKFKATGTDNYQINGTDNYTVNVDSGVVQDKDGKQVYVSTADGSLTTSSDTQFKIDA
TKLAVAAKDLAQGNKIVYEGIEFTNTGTVAIDAKGNGKLTANVDGKAVEFTISGSTDTSG
TSATVAPTTALYKNSAGQLTATKVENKAATLSDLDLNAAKKTGSTLVVNGATYDVSADGK
TITETASGNNKVMYLSKSEGGSPILVNEDAAKSLQSTTNPLETIDKALAKVDNLRSDLGA
VQNRFDSAITNLGNTVNNLSSARSRIEDADYATEVSNMSRAQILQQAGTSVLAQANQTTQ
NVLS
>gi|112820172| H21
MASFTSLGVGSNLPLDTLLNNLTIAEKKRLNPITQQQSDNTARLTAYGTLKSALEKFQTA
NTALNKADLFKSTTVTSSNEDLKVSTEAGAAPGIYTISVTQLAQAQSLRTDSPTIIASTK
DALGDESSDTRTIKITQDGRKEPLEIKLNKDQTSLDEISKTINDADSGISASIVKVKDGD
YQLVLTASEGLANKMTISVEGDSKLNDLLAYDSKTNTGNMKELVNAQNAQLNVNGIDIER
SSNKITDAPQGVTLDLTQKVTDVRVTVTKSNDKATEAIKGWVDSYNSLIDTFNTLTKYKE
VDPGAEAQDKNNGALLGDSVVRTIQSGIRAQFANGASDGAFKTLNELGIKQDGTTGKLKI
DDDKLKKVLNENTASVRELLVGDGKETGITTKIATEVKGYLADDGIIDSAQDSINATLKK
LTKQYLSVSASIDDTVARYTAQFTQLDTMMSKLNNTSTYLSQQFTAMSNS
>gi|25992227| H21
SQSSLSSAIERLSSGLRINSAKDDAAGQAIANRFTANIKGLTQASRNANDGISVAQTTEG
ALNEINNNLQRIRELSVQATNGTNSDSDLSSIQAEITQRLEEIDRVSEQTQFNGVKVLAE
NNEMKIQVGANDGETITINLAKIDAKTLGLDGFNIDGAQKATGSDLISKFKATGTDNYQI
NGTDNYTVNVDSGVVQDKDGKQVYVSTADGSLTTSSDTQFKIDATKLAVAAKDLAQGNKI
VYEGIEFTNTGTVAIDAKGNGKLTANVDGKAVEFTIPGSTDTSDTSATVAPTTALYKNSA
GQLTATKVENKAATLSDLDLNAAKKTGSTLVVNGATYDVSADGKTITETASGNNKVMYLS
KSEGGSPILVNEDAAKSLQFTTNPLETIDKALAKVDNLRSDLGAVQNRFDFAITNLGNTV
NNLFSARSRIEDADYATEVSNMFRAQILQQAG
>gi|6009841| H23 [gi|30059882| H23]
MAQVINTNSLSLITQNNINKNQSALSSSIERLSSGLRINSAKDDAAGQAIANRFTSNIKG
LTQAARNANDGISLAQTTEGALSEINNNLQRVRELTVQATTGTNSDSDLASIQDEIKSRL
DEIDRVSGQTQFNGVNVLAKDGSMKIQVGANDGQTITIDLKKIDSDTLGLNGFNVNGSGT
ITNKAATVSDVTRAGGTLVNGAYDIKTTNTALTTTDAFAKLNDGDVVTINNGKDTAYKYN
AATGGFTTDVSISGDPTAADATANKTARDALAASLHAEPGKTVNGSWTTNDGTVKFDTDA
DGKISIGGVAAYVDAAGNLTTNAAGMTTQATTTDLVTAAASATGKGGSLTFGDTTYKIGQ
GTAGVDPDDASDDVLGTISYSKSVSKDVVLADTKATGNTTTVDFNSGIMTSKVSFDAGTS
TDTFKDADGAITKTKEYTTSYAVNKDTGEVTVADYAAVDSADKAVDDTKYKPTIGATVNL
NSAGKLTTDTTSAGTATKDPLAALDAAISSIDKFRSSLGAIQNRLDSAVTNLNNTTTNLS
EAQSRIQDADYATEVSNMSKAQIIQQAGNSVLAKANQVPQQVLSLLQG
>gi|30059884| H24
NKNQSALSTSIERLSSGLRINSAKDDAAGQAIANRFTSNIKGLTQAARNANDGISLAQTT
EGALSEINNNLQRVRELTVQATTGTNSDSDLSSIQDEIKSRLSEIDRVSGQTQFNGVNVL
AKNDTLSIQVGANDGQTINIDLQQIDSHTLGLDGFSVKNNDAVKTSAAVNTLGGGAGSVA
VDFATTSLTAITGLGSGAISEIAKDDNGDYYAHVTGTTGNTADGYYAVDIDKATGEVALK
DGNVDTPTGTPTTTSTYDFTDAGQTVSFGTDAATAGISTGASLVKLQDEKGNDTATYAIK
AQDGSLYAANVDEATGKVTVKTASYTDADGKAVTDAAVKLGGDNGTTEIVVDAASGKTYD
AGALQNVDLSSATNTVTAIPNGKTTSPLAALDDAISQIDKFRSSLGAVQNRLDSAVTNLN
NTTTNLSEAQSRIQDADYATEVSNMSKAQIIQQAGNSVLSK
>gi|30059886| H25
ALSTSIERLSSGLRINSAKDDAAGQAIANRFTSNIKGLTQAARNANDGISLAQTTEGALS
EINNNLQRVRELTVQATTGTNSDSDLSSIQDEIKSRLDEIDRVSGQTQFNGVNVLSKDGS
MKIQVGANDGQTISIDLKKIDSSTLGLNGFSVSKNSLNVSNAITSIPQAASNEPVDVNFG
DTDESAAIAAKLGVSDTSSLSLHNILDKDGKATADYVVQSGKDFYAASVNAASGKVTLNT
IDVTYDDYANGVDDAKQTGQLIKVSADKDGAAQGFVTLQGKNYSAGDAADILKNGATALK
LTDLNLSDVTDTNGKVTTTATEQFEGASTEDPLALLDKAIASVDKFRSSLGAVQNRLDSA
ITNLNNTTTNLSEAQSRIQDADYATEVSNMSKAQIIQQA
>gi|37651054| H25 [gi|37651056| Hxx]
QVINTNSLSLITQNNINKNQSALSTSIERLSSGLRINSAKDDAAGQAIANRFTSNIKGLT
QAARNANDGISLAQTTEGALSEINNNLQRVRELTVQATTGTNSDSDLSSIQDEIKSRLDE
IDRVSGQTQFNGVNVLSKDGSMKIQVGANDGQTISIDLKKIDSSTLGLNGFSVSKNSLNV
SNAITSIPQDAGDKPVDVNFGTTTESAAIAAKLGVSDTSSLSLHNILDKDGKATADYVVQ
SGKDFYAASVDAASGKVTLNTIDVTYDDYANGVDDAKQTDQLIKVSADKDGAAQGFVTLQ
GKNYSAGDAAVILKNGATGLALTDLNLSDVTDTNGKVTTTATEQFEGASTEDPLALLDKA
IASVDKFRSSLGAVQNRLDSAITNLNNTTTNLSEAQSRIQDADYATEV
>gi|30059888| H26
MAQVINTNSLSLITQNNINKNQSALSSSIERLSSGLRINSAKDDAAGQAIANRFTSNIKG
LTQAARNANDGISVAQTTEGALSEINNNLQRIRELTVQATTGTNSDSDLDSIQDEIKSRL
DEIDRVSGQTQFNGVNVLSKDGSMKIQVGANDGETITIDLKKIDSDTLNLAGFNVNGAGS
VDNAKATGKDLTDAGFTASAADANGKITYTKDTVTKFDKATAADVLGKAAAGDSITYAGT
DTGLGVAADASTYTYNAANKSYTFDATGVAKADAGTALKGYLGASNTGKINIGGTEQEVN
IAKDGSITDTNGDALYLDSTGNLTKNTANLGAADKATVDKLFAGAQDATITFDSGMTAKF
DQTAGTVDFKGASISADAMASTLNNGSYTANVGGKAYAVTAGAVQTGGADVYKDTTGALT
TEDDETVTATYYGFADGKVSDGEGSTVYKAADGSITKDATTKSEATTDPLKALDDAISQI
DKFRSSLGAVQNRLDSAVTNLNNTTTNLSEAQSRIQDADYATEVSNMSKAQIIQQAGNSV
LAKANQVPQQVLSLLQG
>gi|33590257| H26
MAQVINTNSLSLITQNNINKNQSALSSSIERLSSGLRINSAKDDAAGQAIANRFTSNIKG
LTQAARNANDGISVAQTTEGALSEINNNLQRIRELTVQATTGTNSDSDLDSIQDEIKSRL
DEIDRVSGQTQFNGVNVLSKDGSMKIQVGANDGETITIDLKKIDSDTLNLAGFNVNGAGS
VDNAKATGKDLTDAGFTASAADANGKITYTKDTVTKFDKATAADVLGKAAAGDSITYAGT
DTGLGVAADASTYTYNAANKSYTFDATGVAKADAGTALKGYLGASNTGKINIGGTEQEVN
IAKDGSITDTNGDALYLDSTGNLTKNTANLGAADKATVDKLFAGAQDATITFDSGMTAKF
DQTAGTVDFKGASISADAMASTLNNGSYTANVGGKAYAVTAGAVQTGGADVYKDTTGALT
TEDDETVTATYYGFTDGKVSDGEGSTVYIAADGSITKDATTKSEATTDPLKALDDAISQI
DKFRSSLGAVQNRLDSAVTNLNNTTTNLSEAQSRIQDADYATEVSNMSKAQIIQQAGNSV
LAKANQVPQQVLSLLQG
>gi|99645039| H27
MAQVINTNSLSLITQNNINKNQSALSSSIERLSSGLRINSAKDDAAGQAIANRFTANIKG
LTQASRNANDGISVAQTTEGALNEINNNLQRVRELTVQATNGTNSDSDLSSIQAEITQRL
EEIDRVSEQTQFNGVKVLAENNEMKIQVGANDGETITINLAKIDAKTLGLDGFNIDGAQK
ATGSDLISKFKATGTDNYQINGTDNYTVNVDSGAVQNEDGDAIFVSATDGSLTTKSDTKV
GGTGIDATGLAKAAVSLAKDASIKYQGITFTNKGTGAFDGSSNGTLIANIDGKDVTFTID
ATGKDATLKTSDPVYKNSAGQFTTTKVENKAATASDLDLNNAKKVGSSLVVNGADYEVSA
DGKTVTGLGKTMYLSKSEGGSPILVKEDAAKSLQSTTNPLETIDKALAKVDNLRSDLGAV
QNRFDSAITNLGNTVNNLSSARSRIEDADYATEVSNMSRAQILQQAGTSVLAQANQTTQN
VLSLLR
>gi|30059890| H27
NKSQSSLSSAIERLSSGLRINSAKDDAAGQAIANRFTANIKGLTQASRNANDGISVAQTT
EGALNEINNNLQRVRELTVQATNGTNSDSDLSSIQAEITQRLEEIDRVSEQTQFNGVKVL
AENNEMKIQVGANDGETITINLAKIDAKTLGLDGFNIDGAQKATGSDLISKFKATGTDNY
QINGTDNYTVNVDSGAVQNEDGDAIFVSATDGSLTTKSDTKVGGTGIDATGLAKAAVSLA
KDASIKYQGITFTNKGTDAFDGSGNGTLTANIDGKDVTFTIDATGKDATLKTSDPVYKNS
AGQFTTTKVENKAATASDLDLNNAKKVGSSLVVNGADYEVSADGKTVTGLGKTMYLSKSE
GGSPILVKEDAAKSLQSTTNPLETIDKALAKVDNLRSDLGAVQNRFDSAITNLGNTVNNL
SSARSRIEDADYATEVSNMSRAQILQQAGTSVLAQ
>gi|25992229| H27
SQSSLSSAIERLSSGLRINSAKDDAAGQAIANRFTANIKGLTQASRNANDGISVAQTTEG
ALNEINNNLQRVRELTVQATNGTNSDSDLSSIQAEITQRLEEIDRVSEQTQFNGVKVLAE
NNEMKIQVGANDGETITINLAKIDAKTLGLDGFNIDGAQKATGSDLISKFKATGTDNYQI
NGTDNYTVNVDSGAVQNEDGDAIFVSATDGSLTTKSDTKVGGTGIDATGLAKAAVSLAKD
ASIKYQGITFTNKGTDAFDGSGNGTLTANIDGKDVTFTIDATEKDATLKTSDPVYKNSAG
QFTTTKVENKAATASDLDLNNAKKVGSSLVVNGADYEVSADGKTVTGLGKTMYLSKSEGG
SPILVKEDAAKSLQFTTNPLETIDKALAKVDNLRSDLGAVQNRFDFGITNLGNTVNNLFS
ARSRIEDADYATEVSNMFRAQIVQQAGT
>gi|16901494| H27
MAQVINTNSLSLLTQNNLNKSQSSLSSAIERLSSGLRINSAKDDAAGQAIANRFTANIKG
LTQASRNANDGISVAQTTEGALNEINNNLQRVRELTVQATNGTNSDSDLSSIQAEITQRL
EEIDRVSEQTQFNGVKVLAENNEMKIQVGANDGETITINLAKIDAKTLGLDGFNIDGAQK
ATGSDLISKFKATGTDNYQINGTDNYTVNVDSGAVQNEDGDAIFVSATDGSLTTKSDTKV
GGTGIDATGLAKAAVSLAKDASIKYQGITFTNKGTDAFDGSGNGTLTANIDGKDVTFTID
ATGKDATLKTSDPVYKNSAGQFTTTKVENKAATASDLDLNNAKKVGSSLVGNGADYEVSA
DGKTVTGLGKTMYLSKSEGGSPILVKEDAAKSLQSTTNPLETIDKALAKVDNLRSDLGAV
QNRFDSAITNLGNTVNNLSSARSRIEDADYATEVSNMSRAQILQQAGTSVLAQANQTTQN
VLSLLQG
>gi|37651050| H28 [gi|37651052| Hxx]
QVINTNSLSLITQNNINKNQSALSSSIERLSSGLRINSAKDDAAGQAIANRFTSNIKGLT
QAARNANDGISVAQTTEGALSEINNNLQRIRELTVQASTGTNSDSDLDSIQDEIKSRLDE
IDRVSGQTQFNGVNVLAKDGSMKIQVGANDGQTITIDLKKIDSDTLGLSGFNVNGGGAVA
NTAATKDELAAAAAAAAGTTPAVGTDGVTKYTVDAGLNKATAANVFANLADGAVVNASIS
NGFGAAATDYTYNKATNDFTFNASIAAAAVGDSNSAALQSFLTPKAGDTANLSVKIGTTS
VDVVLASDGKITAKDGSELFIDVDGNLTQNNAGTVKAATLDALTKNWHTTGTPDAVSTVI
TTEDETTFTLAGGTDATTSGTITVANARMSAESLQSATKSTGFTVDVGTTGTSAGDIKVD
SKGIVQQHTGTGFEDAYTKADGSLTTDNTTNLFLQKDGTVTNGSGKAVYVSADGNFTTDA
ETKAATTADPLKALDEAISSIDKFRSSLGAVQNRLDSAVTNLNNTTTNLSEAQSRIQDAD
YATEV
>gi|190901652| H28 [gi|191168280| H28] [gi|209919345| Hxx] [gi|209912604| Hxx]
MAQVINTNSLSLITQNNINKNQSALSSSIERLSSGLRINSAKDDAAGQAIANRFTSNIKG
LTQAARNANDGISVAQTTEGALSEINNNLQRIRELTVQASTGTNSDSDLDSIQDEIKSRL
DEIDRVSGQTQFNGVNVLAKDGSMKIQVGANDGQTITIDLKKIDSDTLGLSGFNVNGGGA
VANTAATKSDLAAAQLLAPGTADANGTVTYTVSAGLKTSTAADVIASLANNAKVNATIAN
GFGSPTATDYTYNSATGDFTYSATIAAGTNSGDSNSAQLQSFLTPKAGDTANLNVKIGST
SIDVVLASDGKITAKDGSELFIDVDGNLTQNNAGTVKAATLDALTKNWHTTGTPGAVSTV
ITTEDETTFTLAGGTDATTSGAITVANARMSAESLQSATKSTGFTVDVGATGNSAGDIKV
DSKGIVQQYTGTVFEDAYTKADGSLTTDNTTNLFLQKDGTVTNGSGKAVYVSADGNFTTD
AETKAATTADPLKALDEAISSIDKFRSSLGAVQNRLDSAVTNLNNTTTNLSEAQSRIQDA
DYATEVSNMSKAQIIQQAGNSVLAKANQVPQQVLSLLQG
>gi|30059892| H28
MAQVINTNSLSLITQNNINKNQSALSSSIERLSSGLRINSAKDDAAGQAIANRFTSNIKG
LTQAARNANDGISVAQTTEGALSEINNNLQRIRELTVQASTGTNSDSDLDSIQDEIKSRL
DEIDRVSGQTQFNGVNVLAKDGSMKIQVGANDGQTITIDLKKIDSDTLGLSGFNVNGSGA
VANTAATKSDLAAAQLLAPGTADANGTVTYTVGAGLKTSTAADVIASLANNAKVNATIAN
GFGSPTATDYTYNSATGDFTYSATIAAGTNSGDSNSAQLQSFLTPKAGDTANLNVKIGST
SIDVVLASDGKITAKDGSELFIDVDGNLTQNNAGTVKAATLDALTKNWHTTGTPSAVSTV
ITTEDETTFTLAGGTDATTSGAITVANARMSAESLQSATKSTGFTVDVGATGTSAGDIKV
DSKGIVQQHTGTGFEDAYTKADGSLTTDNTTNLFLQKDGTVTNGSGKAVYVSADGNFTTD
AETKAATTADPLKALDEAISSIDKFRSSLGAVQNRLDSAVTNLNNTTTNLSEAQSRIQDA
DYATEVSNMSKAQIIQQAGNSVLAKANQVPQQVLSLLQG
>gi|33590260| H29
MAQVINTNSLSLITQNNINKNQSALSTSIERLSSGLRINSAKDDAAGQAIANRFTSNIKG
LTQAARNANDGISLAQTTEGALSEINNNLQRVRELTVQATTGTNSDSDLSSIQDEIKSRL
DEIDRVSGQTQFNGVNVLAKDNTMKIQVGANDGQTISIDLQKIDSSTLGLNGFSVSKNAL
ETSEAITQLPNGENAPIAVKMDASVLTDLNITDASAVSLHNVTKGGVATSTYVVQYGDKS
YAASVDAGGTVKLNKADVTYNDAANGVKNATQIGSLVQVGADANNDAVGFVTVQGKNYVA
NDSLVNANGAAGAEATRVTIDGDGTNQAKIELSQNGDTAATSEFAGASTNDPLTLLDKAI
ASVDKFRSSLGAVQNRLSSAVTNLNNTTTNLSEAQSRIQDADYATEVSNMSKAQIIQQAG
NSVLSKANQVPQQVLSLLQG
>gi|30059896| H29
MAQVINTNSLSLITQNNINKNQSALSTSIERLSSGLRINSAKDDAAGQAIANRFTSNIKG
LTQAARNANDGISLAQTTEGALSEINNNLQRVRELTVQATTGTNSDSDLSSIQDEIKSRL
DEIDRVSGQTQFNGVNVLAKDNTMKIQVGANDGQTISIDLQKIDSSTLGLNGFSVSKNAL
ETSEAITQLPNGANAPIAVKMDASVLTDLNITDASAVSLHNVTKGGVATSTYVVQYGDKS
YAASVDAGGTVKLNKADVTYNDAANGVTNATQIGSLVQVGADANNDAVGFVTVQGKNYVA
NDSLVNANGAAGAAATRVTIDGDGSLGANQAKIELSQNGATAATSEFAGASTNDPLTLLD
KAIASVDKFRSSLGAVQNRLSSAVTNLNNTTTNLSEAQSRIQDADYATEVSNMSKAQIIQ
QAGNSVLSKANQVPQQVLSLLQG
>gi|30059894| H30 [gi|188494683| Hxx] [gi|188489882| Hxx]
MAQVINTNSLSLITQNNINKNQSALSSSIERLSSGLRINSAKDDAAGQAIANRFTSNIKG
LTQAARNANDGISVAQTTEGALSEINNNLQRIRELTVQATTGTNSTSDLDSIQDEIKSRL
DEIDRVSGQTQFNGVNVLSKDGSMKIQVGANDGETITIDLKKIDSSTLKLTSFNVNGKGA
VDNAKATEADLTAAGFSQGAVVSGNSTWTKSTVTTFNAATATDVLASVSGGSTISGYTGT
NNGLGVAASTAYTYNATSKSYSFDATALTNGDGTGATTKVADVLKAYAANGDNTAQISIG
GSAQDVKIASDGTLTDVNGDALYIGSDGNLTKNQAGGPDAATLDGIFNGANGNAAVDAKI
TFGSGMTVDFTQASKKVDIKGATVSAEDMDTALTGQAYTVANGAQSFDVAAGGAVTATTG
GATVNIGADGELTTATNKTVTETYHEFANGNILDDDGAALYKAADGSLTTEATGKSEVTT
DPLKALDDAIASVDKFRSSLGAVQNRLDSAVTNLNNTTTNLSEAQSRIQDADYATEVSNM
SKAQIIQQAGNSVLAKANQVPQQVLSLLQG
>gi|30059898| H31 [gi|300818653| Hxx] [gi|300528825| Hxx] [gi|342929939| Hxx]
MAQVINTNSLSLITQNNINKNQSALSSSIERLSSGLRINSAKDDAAGQAIANRFTSNIKG
LTQAARNANDGISVAQTTEGALSEINNNLQRIRELTVQASTGTNSDSDLDSIQDEIKSRL
DEIDRVSGQTQFNGVNVLAKDGSMKIQVGANDGQTITIDLKKIDSDTLGLSGFNVNGGGA
VANTAATKDDLVAASVSAAVGNEYTVSAGLSKSTAADVIASLTDGATVTAAGVSNGFAAG
ATGDAYKFNQANNTFTYNTTSTAAELQSYLTPKAGDTATFSVEIGGTKQDVVLASDGKIT
AKDGSKLYIDTTGNLTQNGGGTLEEATLNGLAFNHSGPAAAVQSTITTADGTSIVLAGSG
DFGTTKTAGAINVTGAVISADALLSASKATGFTSGTYTVGTDGVVKSGGNDVYNKADGTG
LTTDNTTKYYLQDDGSVTNGSGKAVYADATGKLTTDAETKAETTADPLKALDEAISSIDK
FRSSLGAVQNRLDSAVTNLNNTTTNLSEAQSRIQDADYATEVSNMSKAQIIQQAGNSVLA
KANQVPQQVLSLLQG
>gi|110343621| H31 [gi|191173337| H31] [gi|190906454| H31] [gi|110642029| H31] [gi|324013477| Hxx] [gi|324007297| Hxx] [gi|300982293| Hxx] [gi|300307253| Hxx]
MAQVINTNSLSLITQNNINKNQSALSSSIERLSSGLRINSAKDDAAGQAIANRFTSNIKG
LTQAARNANDGISVAQTTEGALSEINNNLQRIRELTVQASTGTNSDSDLDSIQDEIKSRL
DEIDRVSGQTQFNGVNVLAKDGSMKIQVGANDGQTITIDLKKIDSDTLGLSGFNVNGKGA
VANTAATKDDLVAASVSAAVGNEYTVSAGLSKSTAADVIASLTDGATVTAAGVSNGFAAG
ATGNAYKFNQANNTFTYNTTSTAAELQSYLTPKAGDTATFSVEIGSTKQDVVLASDGKIT
AKDGSKLYIDTTGNLTQNGGGTLEEATLNGLAFNHSGPAAAVQSTITTADGTSIVLAGSG
DFGTTKTAGAINVTGAVISADALLSASKATGFTSGAYTVGTDGVVKSGGNDVYNKADGTG
LTTDNTTKYYLQDDGSVTNGSGKAVYVDATGKLTTDAETKAATTADPLKALDEAISSIDK
FRSSLGAVQNRLDSAVTNLNNTTTNLSEAQSRIQDADYATEVSNMSKAQIIQQAGNSVLA
KANQVPQQVLSLLQG
>gi|12697206| H32 [gi|30059900| H32]
MAQVINTNSLSLITQNNINKNQSALSSSIERLSSGLRINSAKDDAAGQAIANRFTSNIKG
LTQAARNANDGISVAQTTEGALSEINNNLQRIRELTVQATTGTNSDSDLDSIQDEIKSRL
DEIDRVSGQTQFNGVNVLSKDGSMKIQVGANDGETITIDLKKIDSSTLKLTSFNVNGKGA
VDNAKATEADLTAAGFSQSAVVSGNSTWTKSTVTTFNAATATDVLASVSGGSTISGYAGT
NNGLGVAASTAYTYNATSKSYSFDATALTNGDGTAGSTKVADVLKAYAANGDNTAQISIG
GSAQEVKIASDGTLTDTNGDALYIGADGNLTKNQAGGPAAATLDGIFNGANGHDAVDAKI
TFGSGMTVDFTQVSNNVDIKGATVSAEDMNTALTGQAYTVANGAQSYDVAADGAVTATTG
GATVNIGAEGELTTAANKTVTETYHEFANGNILDDDGAALYKAADGSLTTEATGKSEATT
DPLKALDDAIASVDKFRSSLGAVQNRLDSAVTNLNNTTTNLSEAQSRIQDADYATEVSNM
SKAQIIQQAGNSVLAKANQVPQQVLSLLQG
>gi|30059902| H33
MAQVINTNSLSLITQNNINKNQSALSTSIERLSSGLRINSAKDDAAGQAIANRFTSNIKG
LTQAARNANDGISLAQTTEGALSEINNNLQRVRELTVQATTGTNSDSDLSSIQDEIKSRL
DEIDRVSGQTQFNGVNVLAKNGSMAIQVGANDGQTINIDLQKIDSSTLGLGGFSVSNNAL
KLSDSITQVGASGSLADVKLSSVASALGVDASTLTLHNVQTPAGAATANYVVSSGSDNYS
VSVEDSSGTVTLNTTDIGYTDTANGVTTGSMTGKYVKVGADALGAAVGYVTVQGQNFKAD
AGALVNSKNAAGSQNVTSAIGDIANKANANIYTGTSSADPLALLDKAIASVDKFRSSLGA
VQNRLSSAVTNLNNTTTNLSEAQSRIQDADYATEVSNMSKAQIIQQAGNSVLSKANQVPQ
QVLSLLQG
>gi|16901496| H33
MAQVINTNSLSLITQNNINKNQSALSTSIERLSSGLRINSAKDDAAGQAIANRFTSNIKG
LTQAARNANDGISLAQTTEGALSEINNNLQRVRELTVQATTGTNSDSDLSSIQDEIKSRL
DEIDRVSGQTQFNGVNVLAKNGSMAIQVGANDGQTINIDLQKIDSSTLGLGGFSVSNNAL
KLSDSITQVGASGSLADVKLSSVASALGVDASTLTLHNVQTPAGAATANYVVSSGSDNYS
VSVEDSSGTVTLNTTDIGYTDTANGVTTGSMTGKYVKVGADALGAAVGYVTVQGQNFKAD
AGALVNSKNAAGSQNVTSAIGDIANKANANIYTGTSSADPLALLDKAIASVHKFRSSLGA
VQNRLSSAVTNLNNTTTNLSEAQSRIQDADYATEVSNMSKAQIIQQAGNSVLSKANQVPQ
QVLSLLQG
>gi|30059904| H34
MAQVINTNSLSLITQNNINKNQSALSSSIERLSSGLRINSAKDDAAGQAIANRFTSNIKG
LTQAARNANDGISVAQTTEGALSEINNNLQRIRELTVQASTGTNSDSDLDSIQDEIKSRL
DEIDRVSGQTQFNGVNVLAKDGSMKIQVGANDGQTITIDLKKIDSDTLGLSGFNVNGSAD
KASVAATADGMVKDGYIKGLTSSDGSTAYTKTTANTAAKGSDILAALKTGDKITATGANS
LADNATSTTYTYNATSNTFSYTADGVNQTNAAANLIPAAGKTTAASVTIGGTAQNVNIDD
SGNITSSDGDQLYLDSTGNLTKNQAGNPKKATVSGLLGNTDAKGTAVKTTIKTEAGVTVT
AEGNTGTVKIEGATVSASAFTGIAYSANTGGNTYAVAANNTTNGFLAGDDLTQDAQTVST
YYSQADGTVTNSAGKEIYKDADGVYSTENKTSKTSDPLAALDDAISSIDKFRSSLGAIQN
RLDSAVTNLNNTTTNLSEAQSRIQDADYATEVSNMSKAQIIQQAGNSVLAKANQVPQQVL
SLLQG
>gi|16901498| H34
MAQVINTNSLSLITQNNINKNQSALSSSIERLSSGLRINSAKDDAAGQAIANRFTSNIKG
LTQAARNANDGISVAQTTEGALSEINNNLQRIRELTVQASTGTNSDSDLDSIQDEIKSRL
DEIDRVSGQTQFNGVNVLAKDGSMKIQVGANDGQTITIDLKKIDSDTLGLSGFNVNGSAD
KASVAAKADGMVKDGYIKGLTSSDGSTAYTKTTANTAAKGSDILAALKTGDKITATGANS
LADNATSTTYTYNTTSNTFSYTADGVNQTNAAANLIPAAGKTTAASVTIGGTAQNVNIDD
SGNITSSDGDQLYLDSTGNLTKNQAGNPKKATVSGLLGNTDAKGTAVKTTIKTEAGVTVT
AEGNTGTVKIEGATVSASAFTGIAYSANTGGNTYAVAANNTTNGFLAGDDLTQDAQTVST
YYSQADGTVTNSAGKEIYKDADGVYSTENKTSKTSDPLAALDDAISSIDKFRSSLGAIQN
RLDSAVTNLNNTTTNLSEAQSRIQDADYATEVSNMSKAQIIQQAGNSVLAKANQVPQQVL
SLLQG
>gi|154710444| H35
MAQVINTNSLSLLTQNNLNKSQSSLSSAIERLSSGLRINSAKDDAAGQAIANRFTSNIKG
LTQASRNANDGISVAQTTEGSLSEINNNLQRIRELSVQATNGSNSDSDLSSIQDEITQRL
QEIDRVSNQTQFNGVKVLASQQTMKIQVGANDGETITIDLKEINSKTLGLDKLDVRNTFS
TSDLAATATTELAPAKTDVKNLTFTDGATAPTFKLYVDNTDPDKLFVSSNGTNYYAASYD
KDTNSIKFNSTGTGTTGTAGTDFIDATGKDVHVGGGRVMAANDIKGRTDDNVAAKPQLFL
DQSGKYHISKDNGATYANATVNATTGEVTYDSGTAAALGAGIEVGSALKEIAKPDAGVAV
DLTGVSGVTGAQLFAKKDGSGYVIKGTADNKEVLFEAKVAADGKVTKGDQLTADPLKSID
DALSQVDQFRSSLGAVQNRFDSAITNLGNTVNNLSSARSRIEDSDYATEVSNMSRAQILQ
QAGTSVLAQANQTTQNVLSLLR
>gi|23477614| H35
MAQVINTNSLSLLTQNNLNKSQSSLSSAIERLSSGLRINSAKDDAAGQAIPNRFTANIKG
LTQASRNANDGISVAQTTEGALNEINNNLQRIRELSVQATNGTNSDSDLTSIQSEIQQRL
SVIDRVSGQTQFNGVKVLASDQDMTVQVGANDGETITIKLQEINSDTLGLSGFGIKDPTK
LKAATAETTYFGSTVKLADANTLDADITATVKGTTTPGQRDGNIMSDANGKLYVKVAGSD
KPAENGYYEVTVEDDPTSPDAGKLKLGALAGTQPQAGNLKEVTTVKGKGAIDVQLGTDTA
TASITGAKLFKLEDANGKDTGSFALIGDDGKQYAANVDQKTGAVSVKTMSYTDADGVKHD
NVKVELGGSDGKTEVVTATDGKTYSVSDLQGKSLKTDSIAAISTQKTEDPLAAIDKALSQ
VDSLRSNLGAIQNRFDSAITNLGNTVNNLSSARSRIEDADYATEVSNMSRAQILQQAGTS
VLAQANQTTQNVLSLLQG
>gi|154710450| H36
MNDISYGREAEKWPREYSMLARRIQFLRFNDYPVKLVSSNGQSIVGYISKFNQKENVILA
SDEAKGCNRVEVKLEFLASLEELPVGENLTAKLIAADVFNVQPCEPTRKDFFSICNKCFK
QGVGIKVHMLDGRILIGETTGVNACQVGMIRPNGNHMQIMFDWVSRITSSDYSD
>gi|154710451| H36
MAQVINTNSLSLLTQNNLNKSQSSLSSAIERLSSGLRINSAKDDAAGQAIANRFTSNIKG
LTQASRNANDGISIAQTTEGALSEINNNLQRVRELSVQATNGTNSPSDLDSIQNEITQRL
EEINRVSGQTQFNGVKVLASDNSMTIQVGANDGEAITIDLKEITAETLGLTGFNVNGKGS
VNNTVATAKDLTDKGFISTDNGKTYTGSAGLANAKAGDVFGKMVDTGTVTTTIDNGFGTA
QSNTYKYDKASNSFSFDIDDAAGTTAPQVATYLNPTANDKTKASVEINGSSQAVIIDHNG
KMTAADDNAELFIDNSGNLTKNNKTGGKAATLENLALNKTGTNTAVKSSITTESGTKIAI
AGSTDGTTAGKISATNVKISAEDLKAKADTAGFTTSTGFTVAAGGDQKATLNGSEAYVKG
DGFTIDNTAKYYVQEDGAITNGSGKVAYKDADGKITTDAKTETAKTTDPMAKLDKALAKV
DALRSDLGAIQNRFDSTITNLGNTVNNLTSARSRIEDADYATEVSNMSRAQILQQAGTSV
LAQANQTTQNVLSLLR
>gi|30059906| H37 [gi|301076183| Hxx] [gi|301645557| Hxx]
MAQVINTNSLSLITQNNINKNQSALSSSIERLSSGLRINSAKDDAAGQAIANRFTSNIKG
LTQAARNANDGISVAQTTEGALSEINNNLQRVRELTVQATTGTNSQSDLDSIQDEIKSRL
DEIDRVSGQTQFNGVNVLAKDGSMKIQVGANDGQTITIDLKKIDSSTLKLTGFNVNGKAA
VDNAKATDANLTTAGFTQGVVDSNGNSTWTKSTTTNFDAATAVNVLAAVKDGSTINYTGT
GNGLGIAATSAYTYHDSTKSYTFDSTGAAVAGAASSLQGTFGTDTNTAKITIDGSAQEVN
IAKDGKITDTDGKALYIDSTGNLTKNGSDTLTQATLNDVLTGANSVDDTRIDFDSGMSVT
LDKVNSTVDITGASISAAAMTNELTGKAYTVVNGAESYAVATNNTVKTTADAKNVYVDAS
GKLTTDDKATVTETYHEFANGNIYDDKGAAVYAAADGSLTTETTSKSEATANPLAALDDA
ISQIDKFRSSLGAIQNRLDSAVTNLNNTTTNLSEAQSRIQDADYATEVSNMSKAQIIQQA
GNSVLAKANQVPQQVLSLLQG
>gi|33590225| H38
MAQVINTNSLSLITQNNINKNQSALSTSIERLSSGLRINSAKDDAAGQAIANRFTSNIKG
LTQAARNANDGISLAQTTEGALSEINNNLQRVRELTVQATTGTNSDSDLSSIQDEIKSRL
DEIDRVSGQTQFNGVNVLAKDGSMKIQVGANDGQTISIDLQKIDSSTLGLNGFSVSKNAV
SVGDAITQLPGETAADAPVTIKFDDSVKTDLKLTDASGSSLHNLKDENGNLTNQYVVQNG
GKSYAATVAANGNVTLNKANVTYSDVANGIDTATQSGQLVQVGADSTGTPKAFVSVQGKS
FGIDDAALKNNTGDATATQPGTSGTTVVAASIHLSTGKNSVDADVTASTELTGASTNDPL
TLLDKAIASVDKFRSSLGAVQNRLSSAVTNLNNTTTNLSEAQSRIQDADYATEVSNMSKA
QIIQQAGNSVLSKANQVPQQVLSLLQG
>gi|33590239| H38
MAQVINTNSLSLITQNNINKNQSALSTSIERLSSGLRINSAKDDAAGQAIANRFTSNIKG
LTQAARNANDGISLAQTTEGALSEINNNLQRVRELTVQATTGTNSDSDLSSIQDEIKSRL
DEIDRVSGQTQFNGVNVLAKDGSMKIQVGANDGQTISIDLQKIDSSTLGLNGFSVSKNAV
SVGDAITQLPGETAADAPVTIKFDDSVKTDLKLTDASGLSLHNLKDENGNLTNQYVVQNG
GKSYAATVAANGNVTLNKANVTYSDVANGIDTATQSGQLVQVGADSTGTPKAFVSIQGKS
FGIDDAALKNNTGDATATQPGTSGTTVVAASIHLSTGKNSVDADVTASTEFTGASTNDPL
TLLDKAIASVDKFRSSLGAVQNRLSSAVTNLNNTTTNLSEAQSRIQDADYATEVSNMSKA
QIIQQAGNSVLSKANQVPQQVLSLLQG
>gi|30059908| H38
MAQVINTNSLSLITQNNINKNQSALSTSIERLSSGLRINSAKDDAAGQAIANRFTSNIKG
LTQAARNANDGISLAQTTEGALSEINNNLQRVRELTVQATTGTNSDSDLSSIQDEIKSRL
DEIDRVSGQTQFNGVNVLAKDGSMKIQVGANDGQTISIDLQKIDSSTLGLNGFSVSKNAV
SVGDAITQLPGETAADAPVTIKFDDSVKTDLKLTDASGLSLHNLKDENGNLTNQYVVQNG
GKSYAATVAANGNVTLNKANVTYSDVANGIDTATQSGQLVQVGADSTGTPKAFVSVQGKS
FGIDDAALKNNTGDATATQPGTSGTTVVAASIHLSTGKNSVDADVTASTEFTGASTNDPL
TLLDKAIASVDKFRSSLGAVQNRLSSAVTNLNNTTTNLSEAQSRIQDADYATEVSNMSKA
QIIQQAGNSVLSKANQVPQQVLSLLQG
>gi|30059910| H39
MAQVINTNSLSLITQNNINKNQSALSTSIERLSSGLRINSAKDDAAGQAIANRFTSNIKG
LTQAARNANDGISLAQTAEGALSEINNNLQRVRELTVQATTGTNSDSDLSSIQDEIKSRL
DEIDRVSGQTQFNGVNVLAKNGSMAIQVGANDGQTISIDLQKIDSSTLGLSGFSVSQNSL
KLSDSITTIGNTTAASKNVDLSAVATKLGVNASTLSLHEVQDSAGDGTGTFVVSSGSDNY
AVSVDAASGAVNLNTTDVTYDDATNGVTGATQNGQLIKVTSDANGAAVGYVTIQGKNYQA
GATGVDVLANSGVAAPTTAVDTGTLQLSGTGATTELKGTATQNPLALLDKAIASVDKFRS
SLGAVQNRLSSAVTNLNNTTTNLSEAQSRIQDADYATEVSNMSKAQIVQQAGNSVLSKAN
QVPQQVLSLLQG
>gi|124516975| H40
SQSSLSSAIERLSSGLRINSAKDDAAGQAIANRFTANIKGLTQASRNANDGISVAQTTEG
ALNEINNNLQRIRELSVQATNGTNSDSDLSSIQAEITQRLEEIDRVSEQTQFNGVKVLAE
NNEMKIQVGANDGEAITINLAKIDAKTLGLDGFNIDGAQKATGSDLISKFKATGTDNYDV
GGDAYTVNVDSGAVKDKDNKDVFVSAADGSLT
>gi|124516973| H40
SQSSLSSAIERLSSGLRINSAKDDAAGQAIANRFTANIKGLTQASRNANDGISVAQTTEG
ALNEINNNLQRVRELTVQATNGTNSDSDLSSIQAEITQRLEEIDRVSEQTQFNGVKVLAE
NNEMKIQVGANDGETITINLAKIDAKTLGLDGFNIDGAQKATGSDLISKFKATGTDNYDV
GGDAYTVNVDSGAVKDKDNKDVFVSAADGSLT
>gi|124516981| H40
MAQVINTNSLSLLTQNNLNKSQSSLSSAIERLSSGLRINSAKDDAAGQAIANRFTANIKG
LTQASRNANDGISVAQTTEGALNEINNNLQRIRELSVQATNGTNSDSDLSSIQAEITQRL
EEIDRVSEQTQFNGVKVLAENNEMKIQVGANDGEAITINLAKIDAKTLGLDGFNIDGAQK
ATGSDLISKFKATGTDNYDVGGDAYTVNVDSGAVKDKDNKDVFVSAADGSLTTSSDTKVD
GKSIDATELAKLAINLADQKSIDYKGITFTNKSGTAFDANGKGVLTANIDGQDVKFTINS
TAATGADATITTDIDVYKNSAGQFTTTKVENKAATLSDLDLNAAKKTGSTLVVNGATYNV
SADGKTVTDTTPGAPKVMYLSKSEGGSPILVNEDAAKSLQSTTNPLETIDKALAKVDNLR
SDLGAVQNRFDSAITNLGNTVNNLSSARSRIEDADYATEVSNMSRAQILQQAGTSVLAQA
NQTTQNVLSLLR
>gi|25992231| H40
NKSQSSLSSAIERLSSGLRINSAKDDAAGQAIANRFTANIKGLTQASRNANDGISVAQTT
EGALNEINNNLQRIRELSVQATNGTNSDSDLSSIQAEITQRLEEIDRVSEQTQFNGVKVL
AENNEMKIQVGANDGEAITINLAKIDAKTLGLDGFNIDGAQKATGSDLISKFKATGTDNY
DVGGDAYTVNVDSGAVKDKDNKDVFVSAADGSLTTSSDTKVDGKSIDATELAKLAINLAD
QKSIDYKGITFTNKSGTAFDANGKGVLTANIDGQDVKFTINSTAATGADATITTDIDVYK
NSAGQFTTTKVENKAATLSDLDLNAAKKTGSTLVVNGATYNVSADGKTVTDTTPGAPKVM
YLSKSEGGSPILVNEDAAKSLQFTTNPLETIDKALAKVDNLRSDLGAVQNRFDFAITNLG
NTVNNLFSARSRIEDADYATEVSNMFRAQILQQAG
>gi|118403359| H40
MAQVINTNSLSLLTQNNLNKSQSSLSSAIERLSSGLRINSAKDDAAGQAIANRFTANIKG
LTQASRNANDGISVAQTTEGALNEINNNLQRVRELTVQATNGTNSDSDLSSIQAEITQRL
EEIDRVSEQTQFNGVKVLAENNEMKIQVGANDGETITINLAKIDAKTLGLDGFNIDGAQK
ATGSDLISKFKATGTDNYDVGGDAYTVNVDSGAVKDKDNKDVFVSAADGSLTTSSDTKVD
GKSIDATELAKLAINLADQKSIDYKGITFTNKSGTAFDANGKGVLTANIDGQDVKFTINS
KAATGADATITTDIDVYKNSAGQFTTTKVENKAATLSDLDLNAAKKTGSTLVVNGATYNV
SADGKTVTDTTPGAPKVMYLSKSEGGSPILVNEDAAKSLQSTTNPLETIDKALAKVDNLR
SDLGAVQNRFDSAITNLGNTVNNLSSARSRIEDADYATEVSNMSRAQILQQAGTSVLAQA
NQTTQNVLSLLR
>gi|30059912| H41
MAQVINTNSLSLITQNNINKNQSALSSSIERLSSGLRINSAKDDAAGQAIANRFTSNIKG
LTQAARNANDGISVAQTTEGALSEINNNLQRIRELTVQASTGTNSDSDLDSIQDEIKSRL
DEIDRVSGQTQFNGVNVLAKDGSMKIQVGANDGQTITIDLKKIDSDTLGLSGFNVNGKGA
VANAKATEADLTGAGFSQGAVDTNGNSTWTKSTTTNYSAATTADLLSTIKDGSTVTYAGT
DTGLGVAAAGNYTYDANSKSYSFNANGLTGANTATALKGYLGTGANTAKISIGGTEQEVN
IAKDGTITDTNGDALYLDITGNLTKNYAGSPPAATLDNVLASATVNATIKFDSGMTVDYT
AGTGANITGASISADDMAAKLSGKAYTVANGAESYDVAAVTGAVTTTAGNSPVYADADGK
LTTSASNTVTQTYHEFANGNIYDDKGSSLYKAADGSLTSEAKGKSEATADPLKALDEAIS
SIDKFRSSLGAVQNRLDSAVTNLNNTTTNLSEAQSRIQDADYATEVSNMSKAQIIQQAGN
SVLAKANQVPQQVLSLLQG
>gi|33590227| H42
MAQVINTNSLSLITQNNIDKNQSALSTSIERLSSGLRINSAKDDAAGQAIANRFTSNIKG
LTQAARNANDGISLAQTTEGALSEINNNLQRVRELTVQATTGTNSDSDLSSIQDEIKSRL
AEIDRVSGQTQFNGVNVLAKNGSLNIQVGANDGQTISIDLQKIDSSALGLSGFSVAGGAL
KLSDTVTQVGDGSAAPVKVDLDAAATDIGTALGQKVNASSLTLHNILDKDGAATENYVVS
YGSDNYAASVADDGTVTLNKTDITYSGGDITGATKDDTLIKVAANSDGEAVGFATVQGKN
YEITDGVKNQSTAAPTDIAQTIDLDTADEFTGASTADPLALLDKAIAQVDTFRSSLGVVQ
NRLDSAVTNLNNTTTNLSEAQSRIQDADYATEVSNMSKAQIIQQAGNSVLAKANQVPQQV
LSLLQG
>gi|6941884| H42
MAQVINTNSLSLITQNNINKNQSALSTSIERLSSGLRINSAKDDAAGQAIANRFTSNIKG
LTQAARNANDGISLAQTTEGALSEINNNLQRVRELTVQATTGTNSDSDLSSIQDEIKSRL
AEIDRVSGQTQFNGVNVLAKNGSLNIQVGANDGQTISIDLQKIDSSALGLSGFSVAGGAL
KLSDTVTQVGDGSAAPVKVDLDAAATDIGTALGQKVNASSLTLHNILDKDGAATENYVVS
YGSDNYAASVADDGTVTLNKTDITYSGGDITGATKDDTLIKVAANSDGEAVGFANVQGKN
YEITDGVKTQSTAAPTDIAQTIDLDTADEFTGASTADPLALLDKAIAQVDTFRSSLGAVQ
NRPDSAVTNLNNTTTNLSEAQSRIQDADYATEVSNMSKAQIIQQAGNSVLAKANQVPQQV
LSLLQG
>gi|30059914| H42
MAQVINTNSLSLITQNNINKNQSALSTSIERLSSGLRINSAKDDAAGQAIANRFTSNIKG
LTQAARNANDGISLAQTTEGALSEINNNLQRVRELTVQATTGTNSDSDLSSIQDEIKSRL
AEIDRVSGQTQFNGVNVLAKNGSLNIQVGANDGQTISIDLQKIDSSALGLSGFSVAGGAL
KLSDTVTQVGDGSAAPVKVDLDAAATDIGTALGQKVNASSLTLHNILDKDGAATENYVVS
YGSDNYAASVADDGTVTLNKTDITYSGGDITGATKDDTLIKVAANSDGEAVGFATVQGKN
YEITDGVKNQSTAAPTDIAQTIDLDTADEFTGASTADPLALLDKAIAQVDTFRSSLGAVQ
NRLDSAVTNLNNTTTNLSEAQSRIQDADYATEVSNMSKAQIIQQAGNSVLAKANQVPQQV
LSLLQG
>gi|33590233| H42
MAQVINTNSLSLITQNNINKNQSALSTSIERLSSGLRINSAKDDAAGQAIANRFTSNIKG
LTQAARNANDGISLAQTTEGALSEINNNLQRVRELTVQATTGTNSDSDLSSIQDEIKSRL
AEIDRVSGQTQFNGVNVLAKNGSLNIQVGANDGQTISIDLQKMDSSALGLSGFSVAGGAL
KLSDTVTQVGDGSAAPVKVDLDAAATDIGTALGQKVNASSLTLHNILDKDGAATENYVVS
YGSDNYAASVADDGTVTLNKTDITYSGGDITGATKDDTLIKVAANSDGEAVGFATVQGKN
YEITDGVKNQSTAAPTDIAQTIDLDTADEFTGASTADPLALLDKAIAQVDTFRSSLGAVQ
NRLDSAVTNLNNTTTNLSEAQSRIQDADYATEVSNMSKAQIIQQAGNSVLAKANQVPQQV
LSLLQG
>gi|6941886| H43 [gi|30059916| H43]
MAQVINTNSLSLITQNNINKNQSALSSSIERLSSGLRINSAKDDAAGQAIANRFTSNIKG
LTQAARNANDGISLAQTTEGALSEINNNLQRVRELTVQATTGTNSESDLSSIQDEIKSRL
EEIDRVSGQTQFNGVNVLAKDGTMKIQVGANDGQTISIDLKKIDSSTLGLTGFDVSTKAN
ISTTAVTGAATTTYADSAVAIDIGTDISGIAADAALGTINFDNTTGKYYAQITSAANPGL
DGAYEIHVNDADGSFTVAASDKQAGAAPGTALTSGKVQTATTTPGTAVDVTAAKTALAAA
GADTSGLKLVQLSNTDSAGKVTNVGYGLQNDSGTIFATDYDGTTVTTPGAETVTYKDASG
NSTTAAVTLGGSDGKTNLVTAADGKTYGATALNGADLSDPNNTVKSVADNAKPLAALDDA
IAMVDKFRSSLGAVQNRLDSAVTNLNNTTTNLSEAQSRIQDADYATEVSNMSKAQIIQQA
GNSVLSKANQVPQQVLSLLQG
>gi|125659369| H44
MAQVINTNSLSLITQNNINKNQSSMSTAIERLSSGLRINSAKDDAAGQAIANRFTSNIKG
LTQAARNANDGISVAQTTEGALSEINNNLQRIRELTVQSSTGTNSKSDLDSIQDEIKSRL
DEIDRVSGQTQFNGVNVLAKDGSMKIQVGANDGQTITIDLKKIDSSTLNLTGFNVNGEGS
VANKAATKADLTAAQLTTTAAGGTIAAPAADANGVTKYTVSAGLNESTVADVFAGLGDTA
VVNANITSGFDAVTGNNYTYHKDTNDFTFNATIAAGDATTPSNSAKLQSILTPKAGDTAH
LNVKIGATSVDVVLSSDGKITAKDGSKLFIGIDGNLTQNSAGAGIKPATLDALTQNTTTP
AAAVPVTITTEDKTEIKLAGATVAGQSGAIVVTGARISAEAMQSATKTTGFTTGTTTVAA
NTGKVTIGGNQAYTQTDGTLAAKNETEIFLQKDGSITNNSGKAVYVQEDGKFTTDAATKA
ATTADPLKALDDAISSIDKFRSSLGAVQNRLDSAVTNLNNTTTNLSEAQSRIQDADYATE
VSNMSKAQIIQQAGNSVLAKANQVPQQVLSLLQG
>gi|125659364| H44
MAQVINTNSLSLITQNNINKNQSALSTSIERLSSGLRINSAKDDAAGQAIANRFTSNIKG
LTQAARNANDGISLAQTTEGALSEINNNLQRVRELTVQATTGTNSDSDLSSIQDEIKSRL
DEIDRVSGQTQFNGVNVLAKDGSMKIQVGANDGQTISIDLQKIDSSTLGLNGFSVSKNAV
SVGDAITQLPGETAADAPVTIKFDDSVKTDLKLTDASGLSLHNLKDENGNLTNQYVVQNG
GKSYAATVAANGNVTLNKANVTYSDVANGIDTATQSGQLVQVGADSTGTPKAFVSVQGKS
FGIDDAALKNNTGDATATPPGTSGTTVVAASIHLSTGKNSVDADVTASTEFTGASTNDPL
TLLDKAIASVDKFRSSLGAVQNRLSSAVTNLNNTTTNLSEAQSRIQDADYATEVSNMSKA
QIIQQAGNSVLSKANQVPQQVLSLLQG
>gi|88683097| H44
MAQVINTNSLSLITQNNINKNQSSMSTAIERLSSGLRINSAKDDAAGQAIANRFTSNIKG
LTQAARNANDGISVAQTTEGALSEINNNLQRIRELTVQSSTGTNSQSDLDSIQDEIKSRL
DEIDRVSGQTQFNGVNVLAKDGSMKIQVGANDGQTITIDLKQIDSNTLKLSGFNVNGKGG
VANAVATAADMTAAGFTLAGNTYTGSAGFKAASSADVLGSLANGDTVLSAGTVADGLSGA
ANTYTYDKANDKFTFGVTGATSAQVLSYLNPSAGDTTSATVTIGTTKQDVIIAKDGTLTA
KDDGAALYLDTTGNLTKNSAGTPPVATLAGXQANGGGTAIASSITTASGETLTLAGGTAG
TIDVTNASISADKLQSGAAAAGYTTSTGYAVDNAGAVKNGAADVYVDNNAALTTTNTATY
FVQTDGSITNGSGKVAHKDANGKITTDAQTATTATTDPLKALDDAISSIDKFRSSLGAVQ
NRLSSAVTNLNNTTTNLSEAQSRIQDADYATEVSNMSKAQIIQQAGNSVLAKANQVPQQV
LSLXQG
>gi|125659365| H44
MRCAYQAYKVNCNLLNLHIFVGRIRRLRRIRQHQAQFVSNVLPRHRRGFFCPQFTGNPQI
TPHFTH
>gi|30059918| H45
MAQVINTNSLSLITQNNINKNQSALSSSIERLSSGLRINSAKDDAAGQAIANRFTSNIKG
LTQAARNANDGISVAQTTEGALSEINNNLQRIRELTVQASTGTNSDSDLDSIQDEIKSRL
DEIDRVSGQTQFNGVNVLAKDGSMKIQVGANDGQTITIDLKKIDSDTLGLNGFNVNGKGT
IANKAATVSDLTAAGATGTGPYAVTTNNTALSASDALSRLKTGDTVTTTGSSAAIYTYDA
AKGNFTTQATVADGDVVNFANTLKPAAGTTASGVYTRSTGDVKFDVDANGDVTIGGKAAY
LDATGNLSTNNPGIASSAKLSDLFASGSTLATTGSIQLSGTTYNFGAAATSGVTYTKTVS
ADTVLSTVQSAATANTAVTGATIKYNTGIQSATASFGGVNTNGAGNSNDTYTDADKELTT
TASYTINYNVDKDTGTVTVASNGAGATGKFAATVGAQAYVNSTGKLTTETTSAGTATKDP
LAALDEAISSIDKFRSSLGAIQNRLDSAVTNLNNTTTNLSEAQSRIQDADYATEVSNMSK
AQIIQQAGNSVLAKANQVPQQVLSLLQG
>gi|6009843| H45
MAQVINTNSLSLITQNNINKNQSALSSSIERLSSGLRINSAKDDAAGQAIANRFTSNIKG
LTQAARNANDGISVAQTTEGALSEINNNLQRIRELTVQASTGTNSDSDLDSIQDEIKSRL
DEIDRVSGQTQFNGVNVLAKDGSMKIQVGANDGQTITIDLKKIDSDTLGLNGFNVNGKGT
IANKAATVSDLTAAGATGTGPYAVTTNNTALSASDALSRLKTGDTVTTTGSSAAIYTYDA
AKGNFTTQATVADGDVVNFANTLKPAAGTTASGVYTRSTGDVKFDVDANGDVTIGGKAAY
LDATGNLSTNNAGIASSAKLSDLFASGSTLATTGSIQLSGTTYNFGAAATSGVTYTKTVS
ADTVLSTVQSAATANTAVTGATIKYNTGIQSATASFGGVNTNGAGNSNDTYTDADKELTT
TASYTINYNVDKDTGTVTVASNGAGATGKFAATVGAQAYVNSTGKLTTETTSAGTATKDP
LAALDEAISSIDKFRSSLGAIQNRLDSAVTNLNNTTTNLSEAQSRIQDADYATEVSNMSK
AQIIQQAGNSVLAKANQVPQQVLSLLQG
>gi|6009845| H46
MAQVINTNSLSLITQNNINKNQSALSSSIERLSSGLRINSAKDDAAGQAIANRFTSNIKG
LTQAARNANDGISVAQTTEGALSEINNNLQRVRELTVQATTGTNSQSDLDSIQDEIKSRL
DEIDRVSGQTQFNGVNVLAKDGSMKIQVGANDGQTITIDLKKIDSSTLKLTGFNVNGSVA
NTAATKDELAAAAAAAGTTPAVGTDGVTKYTVDAGLNKATAANVFANLADGAVVDASISN
GFGAAAATDYTYNKATNDFTFNASIAAGAAAGDSNSAALQSFLTPKAGDTANLSVKIGTT
SVNVVLASDGKITAKDGSALYIDSTGNLTQNSAGTVTAATLDGLTKNHDATGAVGVDITT
ADGATISLAGSANAATGTQSGAITLKNVRISADALQSAAKGTVINVDNGADDISVSKTGV
VTTGGAPTYTDADGKLTTTNTVDYFLQTDGSVTNGSGKGVYTDAAGKFTTDAATKAATTT
DPLKALDDAISQIDKFRSSLGAIQNRLDSAVTNLNNTTTNLSEAQSRIQDADYATEVSNM
SKAQIIQQAGNSVLAKANQVPQQVLSLLQG
>gi|30059920| H46
MAQVINTNSLSLITQNNINKNQSALSSSIERLSSGLRINSAKDDAAGQAIANRFTSNIKG
LTQAARNANDGISVAQTTEGALSEINNNLQRVRELTVQATTGTNSQSDLDSIQDEIKSRL
DEIDRVSGQTQFNGVNVLAKDGSMKIQVGANDGQTITIDLKKIDSSTLKLTGFNVNGSGS
VANTAATKDELAAAAAAAGTTPAVGTDGVTKYTVDAGLNKATAANVFANLADGAVVDASI
SNGFGAAAATDYTYNKATNDFTFNASIAAGAAAGDSNSAALQSFLTPKAGDTANLSVKIG
TTSVNVVLASDGKITAKDGSALYIDSTGNLTQNSAGTVTAATLDGLTKNHDATGAVGVDI
TTADGATISLAGSANAATGTQSGAITLKNVRISADALQSAAKGTVINVDNGADDISVSKT
GVVTTGGAPTYTDADGKLTTTNTVDYFLQTDGSVTNGSGKGVYTDAAGKFTTDAATKAAT
TTDPLKALDDAISQIDKFRSSLGAIQNRLDSAVTNLNNTTTNLSEAQSRIQDADYATEVS
NMSKAQIIQQAGNSVLAKANQVPQQVLSLLQG
>gi|325650986| H46
AQVINTNSLSLITQNNINKNQSALSSSIERLSSGLRINSAKDDAAGQAIANRFTSNIKGL
TQAARNANDGISVAQTTEGSLSSINNNLQRVRELTVQATTGTNSQSDLDSIQDEIKSRLD
EIDRVSGQTQFNGLNVLAKDGSMKIQVGANDGQTITIDLKKIDSSTLKLTGFNVNGSGSV
ANTAATKDELAAAAAAAGTTPAVGTDGVTKYTVDAGLNKATAANVFANLADGAVVDASIS
NGFGAAAATDYTYNKATNDFTFNASIAAGAAAGDSNSAALQSFLTPKAGDTANLSVKIGT
TSVDVVLASDGKITAKDGSALYIDSTGNLTQNSAGTVTAATLDGLTKNHDATGAVGVDIT
TADGATISLAGSANAATGTQSGAITLKKVRISADALQSAAKGTVINVDN
>gi|154710458| H47
MAQVINTNSLSLLTQNNLNKSQSSLSSAIERLSSGLRINSAKDDAAGQAIANRFTSNIKG
LTQASRNANDGISVAQTTEGALGEINNNLQRIRELTVQATNGTNSQSDMESIQAEITQRL
DEIDRVSQQTEFNGVSVLGEDKTLKIQVGANDNQSIDINLKKIDSTVLKLRDLDVVSETQ
YKDGATTLKGDIKDSTSVQGKFDTTSEAAISFKDGKYYAVVSKSTTTDNNGIYAASVDSD
GNVTIDASKKVTVDLADAAGDLTKTKVVDEDATAATKTSNPLSKIDDAISDVDSLRSDLG
AVQNRFDSAITNLGNTVNNLSSARSRIEDSDYATEVSNMSRAQILQQAGTSVLAQANQTT
QNVLSLLR
>gi|154710457| H47
MNDISYGREAEKWPREYSMLARRIQFLRFNDYPVKLVSGNGQSIIGYISKFNQKENMILA
SDEAKGSNRIEVKLEFLASLEELPIGENLTTRLIAADVFNVQPCDPTRKDFFSICNKCFK
QGVGIKVHMLDGRILIGETTGVNACQVGMIRPNGNHMQIMFDWVSRITSSDYSD
>gi|89143094| H48
MAQVINTNSLSLITQNNINKNQSALSSSIERLSSGLRINSAKDDAAGQAIANRFTSNIKG
LTQAARNANDGISVAQTTEGALSEINNNLQRVRELTVQATTGTNSESDLSSIQDEIKSRL
DEIDRVSGQTQFNGVNVLAKNGSMKIQVGANDNQTITIDLKQIDAKTLGLDGFSVKNNDT
VTTSAPVTAFGATTTNNIKLTGITLSTEAATDTGGTNPASIEGVYTDNGNDGTVTMATGA
TANATVTDANTTKATTITSGGTPVQIDNTAGSATANLGAVSLVKLQDSKGNDTDTYALKD
TNGNLYAADVNETTGAVSVKTITYTDSSGAASSPTAVKLGGDDGKTEVVDIDGKTYDSAD
LNGGNLQTGLTAGGEALTAVANGKTTDPLKALDDAIASVDKFRSSLGAVQNRLDSAVTNL
NNTTTNLSEAQSRIQDADYATEVSNMSKAQIIQQAGNSVLAKANQVPQQVLSLLQG
>gi|89143092| H48
MAQVINTNSLSLITQNNINKNQSALSSSIERLSSGLRINSAKDDAAGQAIANRFTSNIKG
LTQAARNANDGISVAQTTEGALSEINNNLQRVRELTVQATTGTNSESDLSSIQDEIKSRL
DEIDRVSGQTQFNGVNVLAKNGSMKIQVGANDNQTITIDLKQIDAKTLGLDGFSVKNNDT
VTTSAPVTAFGATTTNNIKLTGITLSTEAATDTGGTNPASIEGVYTDNGNDYYAKVQIDN
TAGSATANLGAVSLVKLQDSKGNDTDTYALKDTNGNLYAADVNETTGAVSVKTITYTDSS
GAASSPTAVKLGGDDGKTEVVDIDGKTYDSADLNGGNLQTGLTAGGEALTAVANGKTTDP
LKALDDAIASVDKFRSSLGAVQNRLDSAVTNLNNTTTNLSEAQSRIQDADYATEVSNMSK
AQIIQQAGNSVLAKANQVPQQVLSLLQG
>gi|6009849| H49
MAQVINTNSLSLITQNNINKNQSALSSSIERLSSGLRINSAKDDAAGQAIANRFTSNIKG
LTQAARNANDGISVAQTTEGALSEINNNLQRIRELTVQASTGTNSDSDLDSIQDEIKSRL
DEIDRVSGQTQFNGVNVLAKDGSMKIQVGANDGQTITIDLKKIDSDTLGLNGFNVNGKGT
IANKAATISDLAATGANVTNSSNIVVTTKFNALDAATAFSKLKDGDSVAVAAQKYTYNAS
TNDFTTENTVATGTATTDLGATLKAAAGAESIRYIYLLQMVKLTLMLMQAVISLLAAKRL
SWVGGALTTNDPTGSTPATMSSLFKAADDKDAAQSSIDFGGKKYEFAGGNSTNGGGVKFK
DTVSSDALLAQVKADSTANNVKITFNNGPLSFTASFQNGVSGSAASNAAYIDSEGELTTT
ESYNTNYSVDKDTGAVSVTGGSGTGKYAANVGAQAYVGADGKLTTNTTSTGSATKDPLNA
LDEAIASIDKFRSSLGAIQNRLDSAVTNLNNTTTNLSEAQSRIQDADYATEVSNMSKAQI
IQQAGNSVLAKANQVPQQVLSLLQG
>gi|16901500| H49
MAQVINTNSLSLITQNNINKNQSALSSSIERLSSGLRINSAKDDAAGQAIANRFTSNIKG
LTQAARNANDGISVAQTTEGALSEINNNLQRIRELTVQASTGTNSDSDLDSIQDEIKSRL
DEIDRVSGQTQFNGVNVLAKDGSMKIQVGANDGQTITIDLKKIDSDTLGLNGFNVNGKGT
IANKAATISDLAATGANVTNSSNIVVTTKFNALDAATAFSKLKDGDSVAVAAQKYTYNAS
TNDFTTENTVATGTATTDLGATLKAAAGQSQSGTYTFANGKVNFDVDASGNITIGGEKAF
LVGGALTTNDPTGSTSATMSSLFKAADDKDAAQSSIDFGGKKYEFAGGNSTNGGGVKFKD
TVSSDALLAQVKADSTANNVKITFNNGPLSFTASFQNGVSGSAASNAAYIDSEGELTTTE
SYNTNYSVDKDTGAVSVTGGSGTGKYAANVGAQAYVGADGKLTTNTTSTGSATKDPLNAL
DEAIASIDKFRSSLGAIQNRLDSAVTNLNNTSTNLSEAQSRIQDADYATEVSNMSKAQII
QQAGNSVLAKANQVPQQVLSLLQG
>gi|30059924| H49 [gi|315061223| Hxx] [gi|323186300| Hxx] [gi|307314170| Hxx] [gi|323378200| Hxx] [gi|306906139| Hxx]
MAQVINTNSLSLITQNNINKNQSALSSSIERLSSGLRINSAKDDAAGQAIANRFTSNIKG
LTQAARNANDGISVAQTTEGALSEINNNLQRIRELTVQASTGTNSDSDLDSIQDEIKSRL
DEIDRVSGQTQFNGVNVLAKDGSMKIQVGANDGQTITIDLKKIDSDTLGLNGFNVNGKGT
IANKAATISDLAATGANVTNSSNIVVTTKFNALDAATAFSKLKDGDSVAVAAQKYTYNAS
TNDFTTENTVATGTATTDLGATLKAAAGQSQSGTYTFANGKVNFDVDASGNITIGGEKAF
LVGGALTTNDPTGSTPATMSSLFKAADDKDAAQSSIDFGGKKYEFAGGNSTNGGGVKFKD
TVSSDALLAQVKADSTANNVKITFNNGPLSFTASFQNGVSGSAASNAAYIDSEGELTTTE
SYNTNYSVDKDTGAVSVTGGSGTGKYAANVGAQAYVGADGKLTTNTTSTGSATKDPLNAL
DEAIASIDKFRSSLGAIQNRLDSAVTNLNNTTTNLSEAQSRIQDADYATEVSNMSKAQII
QQAGNSVLAKANQVPQQVLSLLQG
>gi|6009851| H51 [gi|30059926| H51]
MAQVINTNSLSLITQNNINKNQSALSSSIERLSSGLRINSAKDDAAGQAIANRFTSNIKG
LTQAARNANDGISLAQTTEGALSEINNNLQRVRELTVQATTGTNSDSDLASIQDEIKSRL
SEIDRVSGQTQFNGVNVLSKDGSLKIQVGANDGQTISIDLKKIDSDTLGLNGFNVNGSGT
IANKAATISDLTAQKAVDNGNGTYKVTTSNAALTASQALSKLSDGDTVDIATYAGGTSST
VSYKYDADAGNFSYNNTANKTSAAAGTLADTLLPAAGQTKTGTYKAATGDVNFNVDATGN
LTIGGQQAYLTTDGNLTTNNSGGAATATLKELFTLAGDGKSLGNGGTATVTLDNTTYNFK
AAANVTDGAGVIAAAGVTYTATVSKDVILAQLQSASQAAATATDGDTVATINYKSGVMIG
SATFTNGKGTADGMTSGTTPVVATGAKAVYVDGNNELTSTASYDTTYSVNADTGAVKVVS
GTGTGKFEAVAGADAYVSKDGKLTTETTSAGTATKDPLAALDAAISSIDKFRSSLGAIQN
RLDSAVTNLNNTTTNLSEAQSRIQDADYATEVSNMSKAQIIQQAGNSVLAKANQVPQQVL
SLLQG
>gi|30059928| H52
MAQVINTNSLSLITQNNINKNQSALSSSIERLSSGLRINSAKDDAAGQAIANRFTSNIKG
LTQAARNANDGISVAQTTEGALSEINNNLQRIRELTVQASTGTNSDSDLDSIQDEIKSRL
DEIDRVSGQTQFNGVNVLAKDGSMKIQVGANDGQTISIDLQKIDSSTLGLKGFSVSGNAL
KVSDAITTVPGANAGDAPVTVKFGANDTAAAAMAKTLGISDTSGLSLHNVQSADGKATGT
YVVQSGNDFYSASVNAGGVVTLNTTNVTFTDPANGVTTATQTGQPIKVTTNSAGAAVGYV
TIQGKDYLAGADGKDAIENGGDAATNEDTKIQLTDELDVDGSVKTAATATFSGTATNDPL
ALLDKAISQVDTFRSSLGAVQNRLDSAVTNLNNTTTNLSEAQSRIQDADYATEVSNMSKA
QIIQQAGNSVLSKANQVPQQVLSLLQG
>gi|46093552| H53
MAQVINTNSLSLLTQNNLNKSQSSLSSAIERLSSGLRINSAKDDAAGQAIANRFTSNIKG
LTQASRNANDGISIAQTTEGALNEINNNLQRVRELAVQSQNGTNSDSDVQSIQEEIQQRL
AEIDRVSGQTQFNGVKVLTSDSKLSIQVGANDGEKIDIDLKKIDTGTLGLANFSVDSKFD
STSTKTVANGGDIVLSSKTIKAEIQIDSHSADPKAADGLYALKDGTGYAVKDKDGAYHAA
VKNADGKVTWDSSDTSVTATDVDQTTKVTEFQEVYKKVAANTSGLAANQTFKSYKKDNGE
LGYVVENADGTFNRANVDSKTGVVSVGTKISTSPDVLATIDNALKIVDSQRSSLGAIQNR
FDSAITNLGNTVNNLSSARSRIEDSDYATEVSNMSRAQILQQAGTSVLAQANQTTQNVLS
LLR
>gi|283982453| H53
MNDISYGREAEKWPREYSMLARRIQILRFNDYPVKLVSGNGQSIIGYISKFNQKENMILA
SDEAKGSNRIEVKLEFLASLEELPVGENLTTRLIAADVFNVQPCDPTRKDFFSICNKCFK
QGVGIKVHMLDGRILIGETTGVNACQVGMIRPNGNHMQIMFDWVSRITSSDYSD
>gi|46093563| H54
MAQVINTNSLSLLTQNNLNKSQSSLSSAIERLSSGLRINSAKDDAAGQAIANRFTANIKG
LTQASRNANDGISVAQTTEGALSEINNNLQRVRELTVQATNGTNSDSDLSSIQAEITQRL
NEIDRVSGQTQFNGVKVLASKNTLTIQVGANDGETIDINLKEINSQTLGLDKLNVQKAYT
PSGENVKVDTTTYTTTYTDGTAIKNKAALATDVNNASSIGVSDAIPGDIKFNETSGKYYV
AITSTEHNDKNGDYEITVDKDGSAALVAGQSSPKSLEDVGATKNVTAYQVANTQSNTQSV
DATVSAGAISELKTGGVDNTAAGNAKLVKMTYTDSNGKKVEGGYALKVGDDYYAADYEST
SKTVTVRTTSYKDVDGVPQKGLNKIGGADGKTETVTIGEKTYAADKLKDHDFSKQATLGE
EATTTTVNPLDAIDKALAQVDSLRSDLGAVQNRFDSTITNLGNTLNNLSSARSRIEDADY
ATEVSNMSRAQILQQAGTSVLAQANQTTQNVLSLLR
>gi|125659376| H55
MAQVINTNSLSLITQNNINKNQSSMSTAIERLSSGLRINSAKDDAAGQAIANRFTSNIKG
LTQAARNANDGISVAQTTEGALSEINNNLQRIRELTVQSSTGTNSESDLNSIQDEIKSRL
DEIDRVSGQTQFNGVNVLAKDGSMKIQVGANDGETITIDLKKIDSSTLNLTGFNVNGKGS
VSNTAATTDTLKLAGFTAGATPAADGTVTYSKDVDNAKAAASNVLAAAKNGDTISFAGNN
GTGITATAGTYTYNKASDSYSFSATAASKDSLLSMLAPNAGDSFTASVSIGGKAQDVNVS
KDGTITTTDGKSLYLDQKGNLTQTGSGTTIAATWDNLMANTDTTGVDATSGHSAATAVKT
IIKVKDMTITSAGGNAQVATDKAYNDKYAARIVAGDTAAQADTAADTAEATATTTAVANT
TADVSGVTISASQMASILKDKDFALNSGTTQYAVTGSTGAVTYDPDTDPAATGDIVSAYV
DDAGTLTTDANKTVKYYAHTNGSVTNDSGSAIYATEAGKLTTEASTAAETTANPLKALDD
AISQIDKFRSSLGAVQNRLDSAVTNLNNTTTNLSEAQSRIQDADYATEVSNMSKAQIIQQ
AGNSVLAKANQVPQQVLSLLQG
>gi|125659362| H55
MRCAYQAYKGNCNLLNLHIFVGRIRRLRRIRQHKAQFVSNVLPRHRRGFFCMEFTGNPQI
TPHFTH
>gi|125659361| H55
MAQVINTNSLSLITQNNINKNQSALSTSIERLSSGLRINSAKDDAAGQAIANRFTSNIKG
LTQAARNANDGISLAQTAEGALSEINNNLQRIRELTVQASTGTNSDSDLSSIQDEIKSRL
DEIDRVSGQTQFNGVNVLSKNDSMKIQIGANDNQTISIGLQQIDSTTLNLKGFTVSGMAD
FSAAKLTAADGTAIAAADVKDAGGKQVNLLSYTDTASNSTKYAVVDSATGKYMEATVAIT
GTAAAVTVGAAEVAGAATADPLKALDAAIAKVDKFRSSLGAVQNRLDFAVTNLNNTTTNL
SEAQSRIQDADYATEVSNMSKAQIIQQAGNSVLAKANQVPQQVLSLLQG
>gi|121144335| H55
SLSLITQNNINKNQSSMSTAIERLSSGLRINSAKDDAAGQAIANRFTSNIKGLTQAARNA
NDGISVAQTTEGALSEINNNLQRIRELTVQSSTGTNSESDLNSIQDEIKSRLDEIDRVSG
QTQFNGVNVLAKDGSMKIQVGANDGETITIDLKKIDSSTLNLTGFNVNGKGSVSNTAATT
DTLKLAGFTAGATPAADGTVTYSKDVDNAKAAASNVLAAAKNGDTISFAGNNGTGITATA
GTYTYNKASDSYSFSATAASKDSLLSMLAPNAGDSFTASVSIGGKAQDVNVSKDGTITTT
DGKSLYLDQKGNLTQTGSGTTIAATWDNLMVNTDTTGVDATSGHSAATAVKTIIKVKDMT
ITSAGGNAQVATDKAYNDKYAARIVAGDTAAQADTAADTAEATATTTAVANTTADVSGVT
ISASQMASILKDKDFALNSGTTQYAVTGSTGAVTYDPDTDPAATGDIVSAYVDDAGTLTT
DANKTVKYYAHTNGSVTNDSGSAIYATEADKLTTEASTAAETTANPLKALDDAISQIDKF
RSSLGAVQNRLDSAVTNLNNTTTNLSEAQSRIQDADYATEVSNMSKAQIIQQAGNSVLAK
ANQVPQQV
>gi|30059930| H56
MAQVINTNSLSLITQNNINKNQSALSTSIERLSSGLRINSAKDDAAGQAIANRFTSNIKG
LTQAARNANDGISLAQTTEGALSEINNNLQRVRELTVQATTGTNSDSDLSSIQDEIKSRL
DEIDRVSGQTQFNGVNVLAKDGSMKIQVGANDGQTISIDLQKIDSSTLGLNGFSVSAQSL
NVGDSITQITGAAGTKPVGVDFTAVAKDLTTATGKTVDVSSLTLHNTLDAKGAATAQFVV
QSGSDFYSASIDHASGEVTLNKADVEYKDTDNGLTTAATQKDQLIKVAADSDGAAAGYVT
FQGKNYATTAPAALNDDTTATATANKVVVELSTATPTAQFSGASSADPLALLDKAIAQVD
TFRSSLGAVQNRLDSAVTNLNNTTTNLSEAQSRIQDADYATEVSNMSKAQIIQQAGNSVL
SKANQVPQQVLSLLQG
>gi|218361276| H19 (Hxx99.8%)  [gi|323948196| Hxx] [gi|218554508| Hxx]
MAQVINTNSLSLITQNNINKNQSALSSSIERLSSGLRINSAKDDAAGQAIANRFTSNIKG
LTQAARNANDGISVAQTTEGALSEINNNLQRIRELTVQATTGTNSTSDLDSIQDEIKSRL
DEIDRVSGQTQFNGVNVLSKDGSMKIQVGANDGETITIDLKKIDSDTLNLAGFNVNGKGS
VANTAATTDNLTLAGFTAGTKAADGTVTYSKNVQFAAATASNVLAAAKDGDEITFAGNNG
TGIAATGGTYTYHKDSNSYSFSATAASKDSLLSTLAPNAGDTFTAKVTIGSKSQEVNVSK
DGTITSSDGKALYLDEKGNLTQTGSGTTKAATWDNLMANTDTTGKDAYGNSAAAAVGTVI
EAKGMTITSAGGNAQVLKDAAYNAAYATSITTGTPGDAGAAATAGNAAVGALGATAVDNT
TADVADISISASQMASILQDKDFTLSDGSDTYNVTSNAVTINGKAANIDDSGAITDQTSK
VVNYFAHTNGSVTNDTGSTIYATEDGSLTTDAATKAETTADPLKALDEAISSIDKFRSSL
GAVQNRLDSAVTNLNNTTTNLSEAQSRIQDADYATEVSNMSKAQIIQQAGNSVLAKANQV
PQQVLSLLQG
>gi|291470750| H37 (Hxx99.8%)  [gi|293410282| Hxx]
MAQVINTNSLSLITQNNINKNQSALSSSIERLSSGLRINSAKDDAAGQAIANRFTSNIKG
LTQAARNANDGISVAQTTEGALSEINNNLQRVRELTVQATTGTNSQSDLDSIQDEIKSRL
DEIDRVSGQTQFNGVNVLAKDGSMKIQVGANDGQTITIDLKKIDSSTLKLTGFNVNGKAA
VDNAKATDANLTTAGFTQGVVDSNGNSTWTKSTTTNFDAATAVNVLAAVKDGSTINYTGT
GNGLGIAATSAYTYHDSTKSYTFDSTGAAVAGAASSLQGTFGTDTNTAKITIDGSAQEVN
IAKDGKITDTDGKALYIDSTGNLTKNGSDTLIQATLNDVLTGANSVDDTRIDFDSGMSVT
LDKVNSTVDITGASISAAAMTNELTGKAYTVVNGAESYAVATNNTVKTTADAKNVYVDAS
GKLTTDDKATVTETYHEFANGNIYDDKGAAVYAAADGSLTTETTSKSEATANPLAALDDA
ISQIDKFRSSLGAIQNRLDSAVTNLNNTTTNLSEAQSRIQDADYATEVSNMSKAQIIQQA
GNSVLAKANQVPQQVLSLLQG
>gi|1655807| H7 (Hxx99.8%) 
MAQVINTNSLSLITQNNLNKNQSALSSSIERLSSGLRINSAKDDAAGQAIANRFTSNIKG
LTQAARNANDGISVAQTTEGALSEINNNLQRIRELTVQATTGTNSDSDLDSIQDEIKSRL
DEIDRVSGQTQFNGVNVLAKDGSMKIQVGANDGETITIDLKKIDSDTLGLNGFNVNGKGT
ITNKAATVSDLTSAGAKLNTTTGLYDLKTENTLLTTDAAFDKLGNGDKVTVGGVDYTYNA
KSGDFTTTKSTAGTGVDAAAQAADSASKRDALAATLHADVGKSVNGSYTTKDGTVSFETD
SAGNITIGGSQAYVDDAGNLTTNNAGSAAKADMKALLKAASEGSDGASLTFNGTEYTIAK
ATPATTTPVAPLIPGGITYQATVSKDVVLSETKAAAATSSITFNSGVLSKTIGFTAGESS
DAAKSYVDDKGGITNVADYTVSYSVNKDNGSVTVAGYASATDTNKDYAPAIGTAVNVNSA
GKITTETTSAGSATTNPLAALDDAISSIDKFRSSLGAIQNRLDSAVTNLNNTTTNLSEAQ
SRIQDADYATEVSNMSKAQIIQQAGNSVLAKANQVPQQVLSLLQG
>gi|6706170| H11 (Hxx100.0%)  [gi|6706172| H11]
NLNKSQSSLSSAIERLSSGLRINSAKDDAAGQAIANRFTANIKGLTQASRNANDGISVAQ
TTEGALNEINNNLQRVRELTVQATNGTNSDSDLSSIQAEITQRLEEIDRVSEQTQFNGVK
VLAENNEMKIQVGANDGETITINLAKIDAKTLGLDGFNIDGAQKATGSDLISKFKATGTD
NYDVGGDAYTVNVDSGAVKDTTGNDIFVSAADGSLTTKSDTNIAGTGIDATALAAAAKNK
AQNDKFTFNGVEFTTTTAADGNGNGVYSAEIDGKSVTFTVTDADKKASLITSETVYKNSA
GLYTTTKVDNKAATLSDLDLNAAKKTGSTLVVNGATYDVSADGKTITETASGNNKVMYLS
KSEGGSPILVNEDAAKSLQSTTNPLETIDKALAKVDNLRSDLGAVQNRFDSAITNLGNTV
NNLSSARSRIEDADYATEVSNMSRAQILQQAGTSVL
>gi|170520207| H34 (Hxx99.6%)  [gi|170682489| Hxx]
MAQVINTNSLSLITQNNINKNQSALSSSIERLSSGLRINSAKDDAAGQAIANRFTSNIKG
LTQAARNANDGISVAQTTEGALSEINNNLQRIRELTVQASTGTNSDSDLDSIQDEIKSRL
DEIDRVSGQTQFNGVNVLAKDGSMKIQVGANDGQTITIDLKKIDSDTLGLSGFNVNGSAD
KASVAATADGMVKDGYIKGLTSSDGSTAYTKTTANTAAKGSDILAALKTGDKITATGANS
LADNATSTTYTYNATSNTFSYTADGVNQTNAAANLIPAAGKTTAASVTIGGTAQNVNIDD
SGNITSSDGDQLYLDSTGNLTKNQAGNPNKATVSGLLGNTDAKGTAVKTTIKTEAGVTVT
AEGNTGTVKIEGATVSASAFTGIAYSANTGGNTYAVAANNTTNGFLAGDALTQDAQTVST
YYSQADGTVTNSAGKEIYKDADGVYSTENKTSKTSDPLAALDDAISSIDKFRSSLGAIQN
RLDSAVTNLNNTTTNLSEAQSRIQDADYATEVSNMSKAQIIQQAGNSVLAKANQVPQQVL
SLLQG
>gi|332343650| H10 (Hxx99.8%) 
MAQVINTNSLSLITQNNINKNQSALSSSIERLSSGLRINSAKDDAAGQAIANRFTSNIKG
LTQAARNAYDGISVAQTTEGALSEINNNLQRVRELTVQATTGTNSESDLSSIQDEIKSRL
EEIDRVSSQTQFNGVNVLAKDGKMNIQVGANDGQTITIDLKKIDSSTLNLSSFDATNLGT
SVKDGATINKQVAVGAGDFKDKASGSLGTLKLVEKDGKYYVNDTTNSKYYDAEVDTSKGE
INFNSTNESGTPPTAATEVTTVGRDVKLDASALKANQSLVVYKDKSGNDAYIIQTKDVTT
NQSTFNAANISDAGVLSIGASTTAPSNLTADPLKALDDAIASVDKFRSSLGAVQNRLDSA
IANLNNTTTNLSEAQSRIQDADYATEVSNMSKAQIIQQAGNSVLAKANQVPQQVLSLLQG
>gi|145997| H12 (Hxx99.7%) 
MAQVINTNSLSLITQNNINKNQSALSSSIERLSSGLRINSAKDDAAGQAIANRFTSNIKG
LTQAARNANDAISVAQTTEGALSEINNNLQRIRELTVQASTGTNSDSDLDSIQDEIKSRL
DEIDRVSGQTQFNGVNVLAKDGSMKIQVGANDGQTITIDLKKIDSDTLGLNGFNVNGSGT
IANKAATISDLTAAKMDAATNTITTTNNALTASKALDQLKDGDTVTIKADAAQTATVYTY
NASAGNFSFSNVSNNTSAKAGDVAASLLPPAGQTASGVYKAASGEVNFDVDANGKITIGG
QKAYLTSDGNLTTNDAGGATAATLDGLFKKAGDGQSIGFKKTASVTMGGTTYNFKTGADA
DAATANAGVSFTDTASKETVLNKVATAKQGKAVAADGDTSATITYKSGVQTYQAVFAAGD
GTASAKYADKADVSNATATYTDADGEMTTIGSYTTKYSIDANNGKVTVDSGTGTGKYAPK
VGAEVYVSANGTLTTDATSEGTVTKDPLKALDEAISSIDKFRPSLGAIQNRLDSAVTNLN
NTTTNLSEAQSRIQDADYATEVSNMSKAQIIQQAGNSVLAKANQVPQQVLSLLQG
>gi|120312| H48 (Hxx100.0%)  [gi|6009847| H48] [gi|30059922| H48] [gi|1788232| H48] [gi|315136560| Hxx] [gi|344195624| Hxx] [gi|238901132| Hxx] [gi|16129870| Hxx] [gi|1736591| Hxx] [gi|146312| Hxx] [gi|253773124| Hxx] [gi|342364917| Hxx] [gi|238861106| Hxx]
MAQVINTNSLSLITQNNINKNQSALSSSIERLSSGLRINSAKDDAAGQAIANRFTSNIKG
LTQAARNANDGISVAQTTEGALSEINNNLQRVRELTVQATTGTNSESDLSSIQDEIKSRL
DEIDRVSGQTQFNGVNVLAKNGSMKIQVGANDNQTITIDLKQIDAKTLGLDGFSVKNNDT
VTTSAPVTAFGATTTNNIKLTGITLSTEAATDTGGTNPASIEGVYTDNGNDYYAKITGGD
NDGKYYAVTVANDGTVTMATGATANATVTDANTTKATTITSGGTPVQIDNTAGSATANLG
AVSLVKLQDSKGNDTDTYALKDTNGNLYAADVNETTGAVSVKTITYTDSSGAASSPTAVK
LGGDDGKTEVVDIDGKTYDSADLNGGNLQTGLTAGGEALTAVANGKTTDPLKALDDAIAS
VDKFRSSLGAVQNRLDSAVTNLNNTTTNLSEAQSRIQDADYATEVSNMSKAQIIQQAGNS
VLAKANQVPQQVLSLLQG
>gi|281178986| H5 (Hxx99.8%) 
MAQVINTNSLSLITQNNINKNQSALSTSIERLSSGLRINSAKDDAAGQAIANRFTSNIKG
LTQAARNANDGISLAQTTEGALSEINNNLQRVRELTVQATTGTNSDSDLSSIQDEIKSRL
DEIDRVSGQTQFNGVNVLAKDGSMKIQVGANDGQTISIDLQKIDSSTLGLNGFSVSGQSL
NVSDSITQITGAAGAKPVGVDFTAVAKDLTTATGKTVDVSSLTLHNTLDAKGAATSQFVV
QSGNDFYSASINHTDGKVTLNKADVEYTDTDNGLTTAATQKDQLIKVAADSDGSAAGYVT
FQGKNYATTVSTALDDNTAAKATDNKVVVELSTAKPTAQFSGASSADPLALLDKAIAQVD
TFRSSLGAVQNRLDSAVTNLNNTTTNLSEAQSRIQDADYATEVSNMSKAQIIQQAGNSVL
SKANQVPQQVLSLLQG
>gi|323174561| H25 (Hxx99.7%) 
MAQVINTNSLSLITQNNINKNQSALSTSIERLSSGLRINSAKDDAAGQAIANRFTSNIKG
LTQAARNANDGISLAQTTEGALSEINNNLQRVRELTVQATTGTNSDSDLSSIQDEIKSRL
DEIDRVSGQTQFNGVNVLSKDGSMKIQVGANDGQTISIDLKKIDSSTLGLNGFSVSKNSL
NVSNAITSIPQAASNEPVDVNFGDTDESAAIAAKLGVSDTSSLSLHNILDKDGKATADYV
VQSGKDFYAASVNAALGKVTLNTIDVTYDDYANGVDDAKQTGQLIKVSADKDGAAQGFVT
LQGKNYSAGDAADILKNGATALKLTDLNLSDVTDTNGKVTTTATEQFEGASTEDPLALLD
KAIASVDKFRSSLGAVQNRLDSAITNLNNTTTNLSEAQSRIQDADYATEVSNMSKAQIIQ
QAGNSVLSKANQVPQQVLSLLQG
>gi|535045| H49 (Hxx99.3%) 
MAQVINTNSLSLITQNNINKNQSALSSSIERLSSGLRINSAKDDAAGQAIANRFTSNIKG
LTQAARNANDGISVAQTTEGALSEINNNLQRIRELTVQASTGTNSDSDLDSIQDEIKSRL
DEIDRVSGQTQFNGVNVLAKDGSMKIQVGANDGQTITIDLKKIDSDTLGLNGFNVNGKGT
IANKAATISDLAATGAIVTNSSNIVVVTTKFNALDAATAFSKLKDGDSVAVAAQKYTYNA
STNDFTTENTVATGTATTDLGATLKAAAGQSQSGTYTFANGKVNFDVDASGNITIGGEKA
FLVGGALTTNDPTGSTPATMSSLFKAADDKDAAQSSIDFGGKKYEFAGGNSTNGGGVKFK
DTVSSDALLAQVKADSTANNVKITFNNGPLSFTASFQNGVSGSAASNAAYIDSEGELTTT
ESYNTNYSVDKDTGAVSVTGGSGTGKYAANVGAQAYVGADGKLTTNTTSTGSATKDPLNA
LDEAIASIDKFRSSLGAIQNRLDSAVTNLNNTTTNLSEAQSRIQDADYATEVSNMSKAQI
IQQAGNSVLAKANQVPQQVLSLLQG
>gi|218369499| H45 (Hxx99.5%)  [gi|349738285| Hxx] [gi|218699513| Hxx] [gi|342722669| Hxx]
MAQVINTNSLSLITQNNINKNQSALSSSIERLSSGLRINSAKDDAAGQAIANRFTSNIKG
LTQAARNANDGISVAQTTEGALSEINNNLQRIRELTVQASTGTNSDSDLDSIQDEIKSRL
DEIDRVSGQTQFNGVNVLAKDGSMKIQVGANDGQTITIDLKKIDSDTLGLNGFNVNGKGT
IANKAATVSDLTAAGATGTGPYAVTTNNTALSASDALSRLKTGDTVTTTGSSAATYTYDA
AKGNFTTQATVADGDVVNFANTLKPAAGTTASGVYTRSTGDVKFDVDANGDVTIGGKAAY
LDATGNLSTNNAGIASSAKLSDLFASGSTLATTGSIQLSGTTYNFGAAATSGVTYTKTVS
ADTVLSTVQSAATANTAVTGATIKYNTGIQSATASFGGANTNGAGNSNDTYTDADKELTT
TASYTINYNVDKDTGTVTVASNGAGATGKFAATVGAQAYVNSTGKLTTETTSAGTATKDP
LAALDDAISSIDKFRSSLGAIQNRLDSAVTNLNNTTTNLSEAQSRIQDADYATEVSNMSK
AQIIQQAGNSVLAKANQVPQQVLSLLQG
>gi|339415347| H4 (Hxx99.1%) 
MAQVINTNSLSLITQNNINKNQSALSTSIERLSSGLRINSAKDDAAGQAIANRFTSNIKG
LTQAARNANDGISLAQTAEGALSEINNNLQRIRELTVQASTGTNSDSDLSSIQDEIKSRL
DEIDRVSGQTQFNGVNVLSKNDSMKIQIGANDNQTISIGLQQIDSTTLNLKGFTVSGMAD
FSAAKLTAADGTAIAAADVKDAGGKQANLLSYTDTASKSTKYAVVDSATGKYMEATVAIT
GTAAAVTVGAAEVAGAATADPLKALDAAIAKVDKFRSSLGAVQNRLDSAVTNLNNTTTNL
SEAQSRIQDADYATEVSNMSKAQIIQQAGNSVLSKANQVPQQVLSLLQG
>gi|290918477| H52 (Hxx80.8%) 
PIQNNINKNQSALSSSIERLSSGLRINSAKDDAAGQAIANRFTSNIKGLTQAARNANDGI
SLAQTTEGALSEINNNLQRVRELTVQATTGTNSDSDLSSIQDEIKSRLDEIDRVSGQTQF
NGVNVLAKDGSMKIQVGANDGQTVSIDLQKIDSSALGLKGFSVSGNALKVGDAITSIPGA
TAPVAIDFGDATVAGSIAKTLGVTDNSGLSLHNILDKVGKATNTYVIQSGSNSYSASVTA
GGTVTLNTTNVTYDDPANGVTAAKQTGQPIKVTTNSNGEAVGYVSVQGKDYLAGVTGTGK
DAVANGQTAAIATTLRVSDDPADATKLATTTFTGTATSDPLALLDKAIASVDKFRSSLGA
VQNRLDSAVTNLNNTTTNLSEAQSRIQDADYATEVSNMSKAQIIQQAGNSVLPKL
>gi|218427480| H27 (Hxx99.6%)  [gi|218689916| Hxx]
MAQVINTNSLSLLTQNNLNKSQSSLSSAIERLSSGLRINSAKDDAAGQAIANRFTANIKG
LTQASRNANDGISVAQTTEGALNEINNNLQRVRELTVQATNGTNSDSDLSSIQAEITQRL
EEIDRVSEQTQFNGVKVLAENNEMKIQVGANDGETITINLAKIDAKTLGLDGFNIDGAQK
ATGSDLISKFKATGTDNYQINGTDNYTVNVDSGAVQNEDGDAIFVSATDGSLTTKSDTKV
GGTGIDATGLAKAAVSLAKDASIKYQGITFTNKGTDAFDGSGNGTLTANIDGKDVTFTID
ATGKDATLKTSDPVYKNSAGQFTTTKVENKAATASDLDLNNAKKVGSSLVVNGADYEVSA
DGKTVTGLGKTMYLSKSEGGSPILVKEDAAKSLQSTTNPLETIDKALAKVDNLRSDLGAV
QNRFDSAITNLGNTVNNLSSARSRIEDADYATEVSNMSRAQILQQAGTSVLAQANQTTQN
VLSLLR
>gi|324017935| H28 (Hxx99.8%) 
MAQVINTNSLSLITQNNINKNQSALSSSIERLSSGLRINSAKDDAAGQAIANRFTSNIKG
LTQAARNANDGISVAQTTEGALSEINNNLQRIRELTVQASTGTNSDSDLDSIQDEIKSRL
DEIDRVSGQTQFNGVNVLAKDGSMKIQVGANDGQTITIDLKKIDSDTLGLSGFNVNGGGA
VANTAATKSDLAAAQLLAPGTADANGTVTYTVSAGLKTSTAADVIASLANNAKVNATIAN
GFGSPTATDYTYNSATGDFTYSATIAAGTNSGDSNSAQLQSFLTPKAGDTANLNVKIGST
SIDVVLASDGKITAKDGSELFIDVDGNLTKNNAGTVKAATLDALTKNWHTTGTPGAVSTV
ITTEDETTFTLAGGTDATTSGAITVANARMSAESLQSATKSTGFTVDVGATGNSAGDIKV
DSKGIVQQYTGTVFEDAYTKADGSLTTDNTTNLFLQKDGTVTNGSGKAVYVSADGNFTTD
AETKAATTADPLKALDEAISSIDKFRSSLGAVQNRLDSAVTNLNNTTTNLSEAQSRIQDA
DYATEVSNMSKAQIIQQAGNSVLAKANQVPQQVLSLLQG
>gi|290439| H7 (Hxx98.6%) 
MAQVINTNSLSLITQNNINKNQSALSSSIERLSSGLRINSAKDDAAGQAIANRFTSNIKG
LTQAARNANDGISVAQTTEGALSEINNNLQRIRELTVQASTGTNSDSDLDSIQDEIKSRL
DEIDRVSGQTQFNGVNVLAKDGSMKIQVGANDGETITIDLKKIDSDTLGLNGFNVNGKGT
ITNKAATVSDLTSAGAKLNTTTGLYGLKTENTLLTTDAAFDKLGNGDKVTVGGVDIYNAK
SGDFTTTKSTAGTGVDAAAQATDSAKKRDALAATLHADVGKSVNGSYTTKDGTVSFVTDS
AGNITIGGSQAYVDDAGNLTTNNAGSARKADMKALLKAASEGSDGASLTFNGTEYTIAKA
TPATTSPVAPLIPGGITYQATVSKDVVLSETKAAAATSSVTFNSGVLSKTIGFTAGESSD
AAKSYVDDKGGITNVADYTVSYSVNKDNGSVTVAGYASATDTNKDYAPAIGTAVNVNSAG
KITTETTSAGSATTNPLAALDDAISSIDKFRSSVGAIQNRLDSAVTNLNNTTTNLSEAQS
RIQDADYATEVSNMSKAQIIQQAGSSVLAKANQVPQQVLSLLQG
>gi|345388332| H4 (Hxx99.4%) 
MAQVINTNSLSLITQNNINKNQSALSTSIERLSSGLRINSAKDDAAGQAIANRFTSNIKG
LTQAARNANDGISLAQTAEGALSEINNNLQRIRELTVQASTGTNSDSDLSSIQDEIKSRL
DEIDRVSGQTQFNGVNVLSKNDSMKIQIGANDNQTISIGLQQIDSTTLNLKGFTVSGMAD
FSAAKLTAADGTAIAAADVKDAGGKQVNLLSYTDTASKSTKYAVVDSATGKYMEATVAIT
GTAAAVTVGAAEVAGAATADPLKALDAAIAKVDKFRSSLGAVQNRLDSAVTNLNNTTTNL
SEAQSRIQDADYATEVSNMSKAQIIQQAGNSVLSKANQVPQQVLSLLQG
>gi|320194364| H34 (Hxx99.8%)  [gi|331673441| Hxx] [gi|331069639| Hxx]
MAQVINTNSLSLITQNNINKNQSALSSSIERLSSGLRINSAKDDAAGQAIANRFTSNIKG
LTQAARNANDGISVAQTTEGALSEINNNLQRIRELTVQASTGTNSDSDLDSIQDEIKSRL
DEIDRVSGQTQFNGVNVLAKDGSMKIQVGANDGQTITIDLKKIDSDTLGLSGFNVNGSAD
KASVAATADGMVKDGYIKGLTSSDGSTAYTKTTANTAAKGSDILAALKTGDKITATGANS
LADNATSTTYTYNATSNTFSYTADGVNQTNAAANLIPAAGKTTAASVTIGGTAQNVNIDD
SGNITSSDGDQLYLDSTGNLTKNQAGNPNKATVSGLLGNTDAKGTAVKTTIKTEAGVTVT
AEGNTGTVKIEGATVSASAFTGIAYSANTGGNTYAVAANNTTNGFLAGDDLTQDAQTVST
YYSQADGTVTNSAGKEIYKDADGVYSTENKTSKTSDPLAALDDAISSIDKFRSSLGAIQN
RLDSAVTNLNNTTTNLSEAQSRIQDADYATEVSNMSKAQIIQQAGNSVLAKANQVPQQVL
SLLQG
>gi|6009837| H7 (Hxx100.0%)  [gi|8071788| H7] [gi|8071786| H7] [gi|30059856| H7] [gi|8071784| H7] [gi|294491527| Hxx] [gi|323952418| Hxx] [gi|218365550| Hxx] [gi|115513189| Hxx] [gi|91072716| Hxx] [gi|300454811| Hxx] [gi|117624065| Hxx] [gi|91211142| Hxx] [gi|300940374| Hxx] [gi|307626600| Hxx] [gi|323956320| Hxx] [gi|218558781| Hxx] [gi|315286640| Hxx] [gi|355352039| Hxx]
MAQVINTNSLSLITQNNINKNQSALSSSIERLSSGLRINSAKDDAAGQAIANRFTSNIKG
LTQAARNANDGISVAQTTEGALSEINNNLQRIRELTVQASTGTNSDSDLDSIQDEIKSRL
DEIDRVSGQTQFNGVNVLAKDGSMKIQVGANDGETITIDLKKIDSDTLGLNGFNVNGKGT
ITNKAATVSDLTSAGAKLNTTTGLYDLKTENTLLTTDAAFDKLGNGDKVTVGGVDYTYNA
KSGDFTTTKSTAGTGVDAAAQATDSAKKRDALAATLHADVGKSVNGSYTTKDGTVSFETD
SAGNITIGGSQAYVDDAGNLTTNNAGSAAKADMKALLKAASEGSDGASLTFNGTEYTIAK
ATPATTSPVAPLIPGGITYQATVSKDVVLSETKAAAATSSITFNSGVLSKTIGFTAGESS
DAAKSYVDDKGGITNVADYTVSYSVNKDNGSVTVAGYASATDTNKDYAPAIGTAVNVNSA
GKITTETTSAGSATTNPLAALDDAISSIDKFRSSLGAIQNRLDSAVTNLNNTTTNLSEAQ
SRIQDADYATEVSNMSKAQIIQQAGNSVLAKANQVPQQVLSLLQG
>gi|4731618| H7 (Hxx98.7%) 
LCASRSSIERLSSGLRLNRAKDHSAGQAIANRFTSNIKGLTQAARNANDGISVAQTTEGA
LSEINNNLQRIRELTVQATTGTNSDSDLDSIQDEIKSRLDEIDRVSGQTQFNGVNVLAKD
GSMKIQVGANDGETITIDLKKIDSDTLGLNGFNVNGKGTITNKAATVSDLTSAGAKLNTT
TGLYDLKTENTLLTTDAAFDKLGNGDKVTVGGVNYTYNAKSGDFTTTKSTAGTGVNAAAQ
AADSASKRDALAATLHADVGKSVNGSYTTKDGTVSFETDSAGNITIGGSQAYVDDAGNLT
TNNAGSAAKADMKALLKAASEGSDGASLTFNGTEYTIAKATPATTTPVAPLIPGGITYQA
TVSKDVVLSETKAAAATSSITFNSGVLSKTIGFTAGESSDAAKSYVDDKGGITNVADYTV
SYSVNKDNGSVTVAGYASATDTNKDYAPAIGTAVNVNSAGKITTETTSAGSATTNPLAAL
DDAISSIDKFRSSLGAIQNRLDSAVTNLNNTTTNLSEAQSRIQDADYATEVSNMSKAQII
QQAGNSVLAKANQVR
>gi|76364202| H6 (Hxx97.8%) 
MALRNKAFHQLRQLFQQHTARWQHELPDLTKPQYAVMRAIADKPGIEQVALIEAAVSTKA
TLAEMLARMENRGLVRREHDPADKRRRFVWLTAEGEKILAAAIPIGDSVDEEFLGRLSGE
EQELFMQLVRKMMNA
>gi|283982459| H36 (Hxx96.0%) 
MNDISYGREAEKWPREYSMLARRIQFLRFNDYPVKLVSSSGQSIIGYISKFNQKENVILA
SDEAKGCNRIEVKLEFLASLEELPIGENLTARLIAADVFNVQPCDPTRKDFFSICNKCFK
QGVGIKVHMLDGRILIGETTGVNACQVGMIRPNGNHMRIMFDWVSRITSSDYSG
>gi|46093544| H47 (Hxx99.4%) 
MNDISYGREAEKWPREYSMLARRIQFLRFNDYPVKLVSGNGQSIIGYISKFNQKENMILA
SDEAKGSNRIEVKLEFLASLEELPIGENLTARLIAADVFNVQPCDPTRKDFFSICNKCFK
QGVGIKVHMLDGRILIGETTGVNACQVGMIRPNGNHMQIMFDWVSRITSSDYSD
>gi|46093567| H16 (Hxx99.6%) 
MAQVINTNSLSLLTQNNLNKSQSSLSSAIERLSSGLRINSAKDDAAGQAIANRFTANIKG
LTQASRNANDGISVAQTTEGALSEINNNLQRIRELSVQATNGTNSDSDLNSIQDEITQRL
SEIDRVSNQTQFNGVKVLASDQTMKIQVGANDGETIEIALDKIDAKTLGLDNFSVAPGKV
PMSSAVALKSEAAPDLTKVNATDGSVGGAKAFGSNYKNADVETYFGTGNVQDTKDTTDAT
GTAGTKVYQVQVEGQTYFVGQDNNTNTNGFTLLKQNSTGYEKVQVGGKDVQLANFGGRVT
AFVEDNGSATSVDLAAGKMGKALAYNDAPMSVYFGGKNLDVHQVQDTQGNPVPNSFAAKT
SDGTYIAVNVDAATGNTSVITDPNGKAVEWAVKNDGSAQAIMREDDKVYTANITNKTATK
GAELSASDLKALATTNPLSALDEALAKVDKLRSSLGAVQNRFDSAITNLGNTVNNLSSAR
SRIEDADYATEVSNMSRAQILQQAGTSVLAQANQTTQNVLSLLR
>gi|46093564| H54 (Hxx100.0%)  [gi|283982455| H54]
MVNDITYGREAEVWPRDYSMLARRIQFLRFNDYPIKLVSSNGHSIIGYISKFNQKENMIL
ASDEAKGNNRVEVKLESIASLEELLVGKDFTTRLIVGDVFNNQPCPPTKKDFFSICNKCF
KQGIGIKVHMLDGRILTGKTTGVNACQVGIIKSNGNHMQIMFDWVSRITSSDYSG
>gi|345374314| H19 (Hxx99.5%) 
MAQVINTNSLSLITQNNINKNQSALSSSIERLSSGLRINSAKDDAAGQAIANRFTSNIKG
LTQAARNANDGISVAQTTEGALSEINNNLQRIRELTVQATTGTNSTSDLDSIQDEIKSRL
DEIDRVSGQTQFNGVNVLSKDGSMKIQVGANDGETITIDLKKIDSDTLNLAGFNVNGKGS
VANTAATTDNLTLAGFTAGTKAADGTVTYSKNVQFAAATASNVLAAAKDGDEITFAGNNG
TGIAATGGTYTYHKDSNSYSFSATAASKDSLLSTLAPNAGDTFTAKVTIGSKSQEVNVSK
DGTITSSDGKALYLDEKGNLTQTGSGTTKAATWDNLMANTDTTGKDAYGNSAAAAVGTVI
EAKGMTITSAGGNAQVLKDAAYNAAYATSITTGTPGDAGAAATAGNAAVGALGATAVDNT
TADVADISISASQMASILQDKDFTLSDGSDTYNVTSNAVTINGNAANIDDSGTITDQTSK
VVNYFAHTNGSVTNDTGSTIYATEDGSLTTDAATKAETTADPLKALDEAISSIDKFRSSL
GAVQNRLDSAVTNLNNTTTNLSEAQSRIQDADYATEVSNMSKAQIIQQAGNSVLAKANQV
PQQVLSLLQG
>gi|342722667| H21 (Hxx99.6%) 
SLSSAIERLSSGLRINSAKDDAAGQAIANRFTANIKGLTQASRNANDGISVAQTTEGALN
EINNNLQRIRELSVQATNGTNSDSDLSSIQAEITQRLEEIDRVSEQTQFNGVKVLAENNE
MKIQVGANDGETITINLAKIDAKTLGLDGFNIDGAQKATGSDLISKFKATGTDNYQINGT
DNYTVNVDSGVVQDKDGKQVYVSTADGSLTTSSDTQFKIDATKLAVAAKDLAQGNKIVYE
GIEFTNTGTVAIDAKGNGKLTANVDGKAVEFTISGSTDTSGTSATVAPTTALYKNSAGQL
TATKVENKAATLSDLDLNAAKKTGSTLVVNGATYDVSADGKTITETASGNNKVMYLSKSE
GGSPILVNEDAAKSLQSTTNPLETIDKALAKVDNLRSDLGAVQNRFDSAITNLGNTVNNL
SSARSRIEDADYAIEVSNMSRAQILQQAGTSVLAQANQTTQNVLSLLQ
>gi|323977896| H45 (Hxx99.3%) 
MAQVINTNSLSLITQNNINKNQSALSSSIERLSSGLRINSAKDDAAGQAIANRFTSNIKG
LTQAARNANDGISVAQTTEGALSEINNNLQRIRELTVQATTGTNSDSDLDSIQDEIKSRL
DEIDRVSGQTQFNGVNVLAKDGSMKIQVGANDGQTITIDLKKIDSDTLGLNGFNVNGKGT
IANKAATVSDLTAAGATGTGPYAVTTNNTALSASDALSRLKTGDTVTTTGSSAATYTYDA
AKGNFTTQATVADGDVVNFANTLKPAAGTTASGVYTRSTGDVKFDVDANGDVTIGGKAAY
LDATGNLSTNNAGIASSAKLSDLFASGSTLATTGSIQLSGTTYNFGAAATSGVTYTKTVS
ADTVLSTVQSAATANTAVTGATIKYNTGIQSATASFGGANTNGAGNSNDTYTDADKELTT
TASYTINYNVDKDTGTVTVASNGAGATGKFAATVGAQAYVNSTGKLTTETTSAGTATKDP
LAALDDAISSIDKFRSSLGAIQNRLDSAVTNLNNTTTNLSEAQSRIQDADYATEVSNMSK
AQIIQQAGNSVLAKANQVPQQVLSLLQG
>gi|169754667| H20 (Hxx97.9%)  [gi|170019739| Hxx]
MAQVINTNSLSLITQNNINKNQSALSSSIERLSSGLRINSAKDDAAGQAIANRFTSNIKG
LTQAARNANDGISVAQTTEGALSEINNNLQRVRELTVQATTGTNSQSDLDSIQDEIKSRL
DEIDRVSGQTQFNGVNVLAKDGSMKIQVGANDGQTITIDLKKIDSSTLKLTGFNVNGSGS
VANTAATKADLAAAAIGTPGAADSTGAIAYTVSAGLTKTTAADVLSSLADGTTITATGVK
NGFAAGATSNAYKLNKDNNTFTYDTTATTAELQSYLTPKAGDTATFSVEIGGTTQDVVLS
SDGKLTAKDGSKLYIDTTGNLTQNGGNNGVGTLAEATLSGLALNNNNGAAAVKSTITTAD
NTSIVLNGSSDGTEGTIAVTGAVISSAALQSASKTTGFTVGTADTAGYISVGTDGSVQAY
DVATSGNKDSYTNTDGTLTTDNTTKLYLQKDGSVTNGSGKAVYVEADGDFTTDAATKAAT
TTDPLAALDDAISQIDKFRSSLGAIQNRLDSAVTNLNNTTTNLSEAQSRIQDADYATEVS
NMSKAQIIQQAGNSVLAKANQVPQQVLSLLQG
>gi|6009831| H1 (Hxx100.0%)  [gi|312946515| H1] [gi|307553937| Hxx] [gi|301050721| Hxx] [gi|300406443| Hxx] [gi|227837223| Hxx] [gi|315290272| Hxx] [gi|26248190| Hxx] [gi|355425444| Hxx] [gi|222033664| Hxx] [gi|324028125| Hxx] [gi|300297607| Hxx] [gi|300993901| Hxx] [gi|26108594| Hxx] [gi|355420524| Hxx] [gi|227885650| Hxx]
MAQVINTNSLSLITQNNINKNQSALSSSIERLSSGLRINSAKDDAAGQAIANRFTSNIKG
LTQAARNANDGISVAQTTEGALSEINNNLQRIRELTVQASTGTNSDSDLDSIQDEIKSRL
DEIDRVSGQTQFNGVNVLAKDGSMKIQVGANDGQTITIDLKKIDSDTLGLNGFNVNGSGT
IANKAATISDLTAAKMDAATNTITTTNNALTASKALDQLKDGDTVTIKADAAQTATVYTY
NASAGNFSFSNVSNNTSAKAGDVAASLLPPAGQTASGVYKAASGEVNFDVDANGKITIGG
QEAYLTSDGNLTTNDAGGATAATLDGLFKKAGDGQSIGFNKTASVTMGGTTYNFKTGADA
GAATANAGVSFTDTASKETVLNKVATAKQGTAVAANGDTSATITYKSGVQTYQAVFAAGD
GTASAKYADNTDVSNATATYTDADGEMTTIGSYTTKYSIDANNGKVTVDSGTGTGKYAPK
VGAEVYVSANGTLTTDATSEGTVTKDPLKALDEAISSIDKFRSSLGAIQNRLDSAVTNLN
NTTTNLSEAQSRIQDADYATEVSNMSKAQIIQQAGNSVLAKANQVPQQVLSLLQG
>gi|5107855| H6 (Hxx99.6%) 
QSALSSSIERLSSGLRINSAKDDAAGQAIANRFTSNIKGLTQAARNANDGISVAQTTEGA
LSEINNNLQRIRELTVQASTGTNSDSDLDSIQDEIKSRLDEIDRVSGQTQFNGVNVLAKD
GSMKIQVGANDGQTITIDLKKIDSDTLGLNGFNVNGKGETANTAATLKDMSGFTAAAAPG
GTVGVTQYTDKSAVASSVNILNAVAGANGNKVTTSADVGFGTPAAAVTYTYNKDTNSYSA
ASDDISSANLAAFLNPQARDTTKATVTIGGKDQDVNIDKSGNLTAADDGAVLYMDATGNL
TKNNAGGDTQATLAKVATATGAKAATIQTDKGTFTSDGTAFDGASMSIDANTFANAVKND
TYTATVGAKTYSVTTGSAAADTAYMSNGVLSDTPPTYYAQADGSITTTEDAAAGKLVYKG
SDGKLTTDTTSKAESTSDPLAALDDAISQIDKFRSSLGAVQNRLDSAVTNLNNTTTNLFE
AQSRIQDADYATEVSNMSKAQIIQQAGNSVLAKANQV
>gi|33590252| H2 (Hxx89.5%) 
MAQVINTNSLSLLTQNNLNKSQSSLSSAIERLSSGLRINSAKDDAAGQAIANRFTANIKG
LTQASRNANDGISVAQTTEGALNEINNNLQRIRELSVQATNGTNSDSDLISIQSEIQQRL
SEIDRVSGQTQFNGVKVLASDQDMTIQVGANDGETITIKLQEINSDTLGLSGFGIKDPTK
LKAAATETTSFGGTPITLKNADTLDTAIAAKAQGKTPGTSPKGKGEGGIVADAAGQLYVK
VVGSDKTDENGYYEVTVNKDPTSPDAGTLTLGNKAVTQPQAKDLTDVTTVKGNDAAEVKL
GTDTATASITGAKLFKLEDSNGKDTGSFALIGNDGKQYAANVDQKTGAVSVKTMSYTDAD
GVKHDNVKVELGGSDGKTEVVTATDGKTYSVSDLQGKSLKTDSIAAISTQKTEDPLAAID
KALSQVDSLRSNLGAIQNRFDSAITNLGNTVNNLSSARSRIEDADYATEVSNMSRAQILQ
QAGTSVLAQANQTTQNVLSLLQG
>gi|291432882| H10 (Hxx99.8%)  [gi|293415234| Hxx]
MAQVINTNSLSLITQNNINKNQSALSSSIERLSSGLRINSAKDDAAGQAIANRFTSNIKG
LTQAARNANDGISVAQTTEGALSEINNNLQRVRELTVQATTGTNSESDLSSIQDEIKSRL
EEIDRVSSQTQFNGVNVLAKDGKMNIQVGANDGQTITIDLKKIDSSTLNLSSFDATNLGT
SVKDGATINKQVAVGAGDFKDKASGSLGTLKLVEKDGKYYVNDTTNSKYYDAEVDTSKGE
INFNSTNESGTTPTAATEVTTVGRDVKLDASALKANQSLVVYKDKSGNDAYIIQTKDVTT
NQSTFNAANISDAGVLSIGASTTAPSNLTADPLKALDDAIASVDKFRSSLGAVQNRLDSA
IANLNNTTTNLSEAQSRIQDADYATEVSNMSKAQIIQQAGNSVLAKANQVPQQVLSLLQG
>gi|345355418| H38 (Hxx99.6%) 
MAQVINTNSLSLITQNNINKNQSALSTSIERLSSGLRINSAKDDAAGQAIANRFTSNIKG
LTQAARNANDGISLAQTTEGALSEINNNLQRVRELTVQATTGTNSDSDLSSIQDEIKSRL
DEIDRVSGQTQFNGVNVLAKDGSMKIQVGANDGQTISIDLQKIDSSTLGLNGFSVSKNAV
SVGDAITQLPGATAADAPVTIKFDDSVKTDLKLTDASGLSLHNLKDENGNLTNQYVVQNG
GKSYAATVAANGNVTLNKANVTYSDVANGIDTATQSGQLVQVGADSTGTPKAFVSVQGKS
FGIDDAALKNNTGDATATSPGTSGTTVVAASIHLSTGKNSVDADVTASTEFTGASTNDPL
TLLDKAIASVDKFRSSLGAVQNRLSSAVTNLNNTTTNLSEAQSRIQDADYATEVSNMSKA
QIIQQAGNSVLSKANQVPQQVLSLLQG
>gi|46093551| H47 (Hxx99.4%) 
MNDISYGREAEKWPREYSMLARRIQFLRFNDYPVKLVSGNGQSIIGYISKFNQKENMILA
SDEAKGSNRIEVKLEFLASLEELPVGENLTTRLIAADVFNVQPCDPTRKDFFSICNKCFK
QGVGIKVHMLDGRILIGETTGVNACQVGMIRPNGNHMQIMFDWVSRITSSDYSD
>gi|345376585| H9 (Hxx99.1%) 
MAQVINTNSLSLITQNNINKNQSALSSSIERLSSGLRINSAKDDAAGQAIANRFTSNIKG
LTQAARNANDGISVAQTTEGALSEINNNLQRIRELTVQATTGTNSDSDLDSIQDEIKSRL
DEIDRVSGQTQFNGVNVLSKDGSMKIQVGANDGETITIDLKKIDSDTLNLAGFNVNGKGS
VANTAATSDDLKLAGFTKGTTDTNGVTAYTNTISNDKAKASDLLANITDGSVITGGGANA
FGVAAKNGYTYDAASKSYSFAADGADSAKTLSIINPNTGDSSQATVTIGGKEQKVNISQD
GKITAADDNATLYLDKQGNLTKTNAGNDTAATWDGLISNSDSTGAVPVGVATTITITSGT
ASGMSVQSAGAGIQTSTNSQILAGGAFAAKVSIEGGAATDILVASNGNITAADGNALYLD
ATTGGFTTTAGGNTAASLDNLIANSKDATLTVTSGTGQNTVYSTTGSGAQFTSLAKVDTV
NVTNAHVSAEGMANLTKSNFTIDMGGTGTVTYTVSNGDVKAAANADVYVEDGALSANATK
DVTYFEQKMGLLPTAPVVPSMKQLMVS
>gi|331059221| H41 (Hxx99.8%)  [gi|331663422| Hxx]
MAQVINTNSLSLITQNNINKNQSALSSSIERLSSGLRINSAKDDAAGQAIANRFTSNIKG
LTQAARNANDGISVAQTTEGALSEINNNLQRIRELTVQASTGTNSDSDLDSIQDEIKSRL
DEIDRVSGQTQFNGVNVLAKDGSMKIQVGANDGQTITIDLKKIDSDTLGLSGFNVNGKGA
VANAKATEADLTGAGFSQGAVDTNGNSTWTKSTTTNYSAATTADLLSTIKDGSTVTYAGT
DTGLGVAAAGNYTYDANSKSYSFNANGLTGANTATALKGYLGTGANTAKISIGGTEQEVN
IAKDGTITDTNGDALYLDTTGNLTKNYAGSPPAATLDNVLASATVNATIKFDSGMTVDYT
AGTGANITGASISADDMAAKLSGKAYTVANGAESYDVAAVTGAVTTTAGNSPVYADADGK
LTTSASNTVTQTYHEFANGNIYDDKGSSLYKAADGSLTSEAKGKSEATADPLKALDEAIS
SIDKFRSSLGAVQNRLDSAVTNLNNTTTNLSEAQSRIQDADYATEVSNMSKAQIIQQAGN
SVLAKANQVPQQVLSLLQG
>gi|307553085| H54 (Hxx27.9%) 
MRFSTQMMYQQNMRGITNSQAEWMKYGEQMSTGKRVVNPSDDPIAASQAVVLSQAQAQNS
QYTLARTFATQKVSLEESVLSQVTTAIQNAQEKIVYASNGTLSDDDRASLATDIQGLRDQ
LLNLANTTDGNGRYIFAGYKTETAPFSEADGDYVGGTESIKQQVDASRSMVIGHTGDKIF
DSITSNAVAEPDGSASETNLFAMLDSAIAALKTPVADSEADKETAAAALDKTNRGLKNSL
NNVLTVRAELGTQLNELESLDSLGSDRALGQTQQMSDLVDVDWNATISSYIMQQTALQAS
YKAFTDMQGLSLFQLNK
>gi|300399814| H6 (Hxx98.7%)  [gi|301018227| Hxx]
MAQVINTNSLSLITQNNINKNQSALSSSIERLSSGLRINSAKDDAAGQAIANRFTSNIKG
LTQAARNANDGISVAQTTEGALSEINNNLQRIRELTVQATTGTNSTSDLDSIQDEIKSRL
DEIDRVSGQTQFNGVNVLSKDGSMKIQVGANDGETITIDLKKIDSDTLGLNGFNVNGKGE
TANTAATLKDMSGFTAAAAPGGTVGVTQYTDKSAVASSVDILNAVAGTDGNKVTTSADVG
FGTPAAAVTYTYNKDTNSYSAASDDISSANLAAFLNPQAGDTTKATVTIGGKDQDVNIDK
SGNLTAADDGAVLYMDATGNLTKNNAGGDTQATLAKLATATGAKAATIQTDKGTFTSDGT
TFDGASMSIDANTFANAVKNDTYTATVGAKTYSVTTGSAAADTAYMSNGVLSDTPPTYYA
QADGSITTTEDAAAGKLVYKGSDGKLTTDTTSKAESTSDPLAALDDAISQIDKFRSSLGA
VQNRLDSAVTNLNNTTTNLSEAQSRIQDADYATEVSNMSKAQIIQQAGNSVLAKANQVPQ
QVLSLLQG
>gi|323968340| H25 (Hxx99.0%)  [gi|327253054| Hxx]
MAQVINTNSLSLITQNNINKNQSALSTSIERLSSGLRINSAKDDAAGQAIANRFTSNIKG
LTQAARNANDGISLAQTTEGALSEINNNLQRVRELTVQATTGTNSDSDLSSIQDEIKSRL
DEIDRVSGQTQFNGVNVLSKDGSMKIQVGANDGQTISIDLKKIDSSTLGLNGFSVSKNSL
NVSNAITSIPQDAGDKPVDVNFGTTTESAAIAAKLGVSDTSSLSLHNILDKDGKATADYV
VQSGKDFYAASVDAASGKVTLNTINVTYDDYANGVDDAKQTGQLIKVSADKDGAAQGFVT
LQGKNYSAGDAAVILKNGATSLELTDLNLSDVTDTNGKVTTTATEQFEGASTEDPLALLD
KAIASVDKFRSSLGAVQNRLDSAITNLNNTTTNLSEAQSRIQDADYATEVSNMSKAQIIQ
QAGNSVLSKANQVPQQVLSLLQG
>gi|283982457| H36 (Hxx95.4%) 
MNDISYGREAEKWPDQYSMLARRIQFLRFNDYPVKLVSSSGQSIIGYISKFNQKENVILA
SDEAKGCNRIEVKLEFLASLEELPIGENLTARLIAADVFNVQPCDPTRKDFFSICNKCFK
QGVGIKVHMLDGRILIGETTGVNACQVGMIRPNGNHMQIMFDWVSRITSSDYSG
>gi|300316660| H9 (Hxx99.7%)  [gi|323940414| Hxx] [gi|300956560| Hxx] [gi|300449175| Hxx] [gi|300951548| Hxx]
MAQVINTNSLSLITQNNINKNQSALSSSIERLSSGLRINSAKDDAAGQAIANRFTSNIKG
LTQAARNANDGISVAQTTEGALSEINNNLQRIRELTVQATTGTNSDSDLDSIQDEIKSRL
DEIDRVSGQTQFNGVNVLSKDGSMKIQVGANDGETITIDLKKIDSDTLNLAGFNVNGKGS
VANTAATSDDLKLAGFTKGTTDTNGVTAYTNTISNDKAKASDLLANITDGSVITGGGANA
FGVAAKNGYTYDAASKSYSFAADGADSAKTLSIINPNTGDSSQATVTIGGKEQKVNISQD
GKITAADDNATLYLDKQGNLTKTNAGNDTAATWDGLISNSDSTGAVPVGVATTITITSGT
ASGMSVQSAGAGIQTSTNSQILAGGAFAAKVSIEGGAATDILVASNGNITAADGNALYLD
ATTGGFTTTAGGNTAASLDNLIANSKDATLTVTSGTGQNTVYSTTGSGAQFTSLAKVDTV
NVTNAHVSAEGMANLTKSNFTIDMGGTGTVTYTVSNGDVKAAANADVYVEDGALSANATK
DVTYFEQKNGAITNSTGGTIYETADGKLTTEATTASSSTADPLKALDEAISSIDKFRSSL
GAVQNRLDSAVTNLNNTTTNLSEAQSRIQDADYATEVSNMSKAQIIQQAGNSVLAKANQV
PQQVLSLLQG
>gi|305852412| H6 (Hxx99.8%)  [gi|306814253| Hxx]
MAQVINTNSLSLITQNNINKNQSALSSSIERLSSGLRINSAKDDAAGQAIANRFTSNIKG
LTQAARNANDGISVAQTTEGALSEINNNLQRIRELTVQASTGTNSDSDLDSIQDEIKSRL
DEIDRVSGQTQFNGVNVLAKDGSMKIQVGANDGQTITIDLKKIDSDTLGLNGFNVNGKGE
TANTAATLKDMSGFTAAAAPGGTVGVTQYTDKSAVASSVDILNAVAGADGNKVTTSADVG
FGTPAAAVTYTYNKDTNSYSAASDDISSANLAAFLNPQAGDTTKATVTIGGKDQDVNIDK
SGNLTAADDGAVLYMDATGNLTKNNAGGDTQATLAKLATATGAKAATIQTDKGTFTSDGT
AFDGASMSIDANTFANAVKNDTYTATVGAKTYSVTTGSAAADTAYMSNGVLSDTPPTYYA
QADGSITTTEDAAAGKLVYKGSDGKLTTDTTSKAESTSDPLAALDDAISQIDKFRSSLGA
VQNRLDSAVTNLNNTTTNLSEAQSRIQDADYATEVSNMSKAQIIQQAGNSVLAKANQVPQ
QVLSLLQG
>gi|40353145| H8 (Hxx99.6%) 
LVQVINTNSLSLLTQNNLNKSQSSLSSAIERLSSGLRINSAKDDAAGQAIANRFTANIKG
LTQASRNANDGISVAQTTEGALNEINNNLQRIRELSVQATNGTNSDSDLSSIQAEITQRL
EEIDRVSEQTQFNGVKVLAENNEMKIQVGANDGETITINLAKIDAKTLGLDGFNIDGAQK
ATGSDLISKFKATGTDNYDVGGKTYTVNVESGAVKNDANKDVFVSAADGSLTTSSDTKVS
GESIDATELAKLAIKLADKGSIEYKGITFTNNTGAELDANGKGVLTANIDGQDVQFTIDS
NAPTGAGATITTDTAVYKNSAGQFTTTKVENKAATLSDLDLNAAKKTGSTLVVNGATYNV
SADGKTVTDTTPGAPKVMYLSKSEGGSPILVNEDAAKSLQSTTNPLETIDKALAKVDNLR
SDLGAVQNRFDSAITNLGNTVNNLSSARSRIEDADYATEVSNMS
>gi|157081065| H28 (Hxx99.7%)  [gi|157159035| Hxx]
MAQVINTNSLSLITQNNINKNQSALSSSIERLSSGLRINSAKDDAAGQAIANRFTSNIKG
LTQAARNANDGISVAQTTEGALSEINNNLQRIRELTVQASTGTNSDSDLDSIQDEIKSRL
DEIDRVSGQTQFNGVNVLAKDGSMKIQVGANDGQTITIDLKKIDSDTLGLSGFNVNGGGA
VANTAATKSDLAAAQLLAPGTADANGTVTYTVSAGLKTSTAADVIASLANNAKVNATIAN
GFGSPTATDYTYNSATGDFTYSATIAAGTNSGDSNSAQLQSFLTPKAGDTANLNVKIGST
SIDVVLASDGKITAKDGSELFIDVDGNLTQNNAGTVKAATLDALTKNWHTTGTPGAVSTV
ITTEDETTFTLAGGTNATTSGAITVANARMSAESLQSATKSTGFTVDVGATGNSAGDIKV
DSKGIVQQYTGTVFEDAYTKADGSLTTDNTTNLFLQKDGTVTNGSGKAVYVSADGNFTTD
AETKAATTADLLKALDEAISSIDKFRSSLGAVQNRLDSAVTNLNNTTTNLSEAQSRIQDA
DYATEVSNMSKAQIIQQAGNSVLAKANQVPQQVLSLLQG
>gi|323186803| H45 (Hxx99.1%) 
MAQVINTNSLSLITQNNINKNQSALSSSIERLSSGLRINSAKDDAAGQAIANRFTSNIKG
LTQAARNANDGISVAQTTEGALSEINNNLQRIRELTVQASTGTNSDSDLDSIQDEIKSRL
DEIDRVSGQTQFNGVNVLAKDSSMKIQVGANDGQTITIDLKKIDSDTLGLNGFNVNGKGT
IANKAATVSDLTAAGATGTGPYAVTTNNTALSASDALSRLKTGDTVTTTGSSAATYTYDA
AKGNFTTQATVADGDVVNFANTLKPAAGTTASGVYTRSTGDVKFDVDANGDVTIGGKAAY
LDATGNLSTNNADIASSAKLSDLFASGSTLATTGSIQLSGTTYNFGAAATSGVTYTKTVS
ADTVLSTVQSAATANTAVTGATIKYNTGIQSATASFGGANTNGAGNSNDTYTDADKELTT
TASYTINYNVDKDTGTVTVASNGAGATGKFAATVGAQAYVNSTGKLTTETTSAGTATKDP
LAALDDAISSIDKFRSSLGAIQNRLDSAVTNLNNTTTNLSEAQSRIQDADYATEVSNMSK
AQIIQQAGNSVLAKANQVPQQVLSLLQG
>gi|330911731| H4 (Hxx99.4%) 
MAQVINTNSLSLITQNNINKNQSALSTSIERLSSGLRINSAKDDAAGQAIANRFTSNIKG
LTQAARNANDGISLAQTAEGALSEINNNLQRIRELTVQASTGTNSDSDLSSIQDEIKSRL
DEIDRVSGQTQFNGVNVLSKNDSMKIQIGANDNQTISIGLQQIDSTTLNLKGFTVSGMAD
FSAAKLTAADGTAIAAADVKDAGGKQVNLLSYTDTASNSTEYAVVDSATGKYMEATVLIT
GTAAAVTVGAAEVAGAATADPLKALDAAIAKVDKFRSSLGAVQNRLDSAVTNLNNTTTNL
SEAQSRIQDADYATEVSNMSKAQIIQQAGNSVLSKANQVPQQVLSLLQG
