# Supplementary material for: MS-H: A Novel Proteomic Approach to Isolate and Type the E. coli H Antigen Using Membrane Filtration and Liquid Chromatography-Tandem Mass Spectrometry (LC-MS/MS)
Source: PLoS One. 2013 Feb 21;8(2):e57339. doi: 10.1371/journal.pone.0057339 (PMC3578835; doi:10.1371/journal.pone.0057339)
Supplement: Representative Peptide Data S1 — Peptide data are represented as the Mascot search results from all 53 serotypes, obtained under the Orbitrap platform in Table 4 with related E. coli reference strains. “U” denotes a unique peptide specific for each of the proteins 1.1, 1.2, and beyond. The number 1.1 (shown as 1 in the peptide list and phylogenetic tree) represents the protein which obtained the highest score and confidence value after a Mascot search. This protein, known as the first hit, was used to designate the MS-H type of the unknown flagellin. Related peptides 1.2 (2), 1.3 (3), etc. represented the second, third, etc. hits for MS-H typing analysis. (DOCX) [file pone.0057339.s009.docx]

Archive with 53 entries (53 files):
- H44-E212.pdf
- H45-E213.pdf
- H46-E214.pdf
- H47-E346.pdf
- H48-E247.pdf
- H49-E248.pdf
- H51-E372.pdf
- H52-E373.pdf
- H53-E374.pdf
- H54-E377.pdf
- H55-E375M.pdf
- H56-E376.pdf
- H1-E169.pdf
- H2-E170.pdf
- H3-E171.pdf
- H4-E172.pdf
- H5-E173.pdf
- H6-E174.pdf
- H7-EDL933.pdf
- H8-E176.pdf
- H9-E177.pdf
- H10-E659.pdf
- H11-07-6285.pdf
- H12-E241M.pdf
- H14-E182.pdf
- H15-E183.pdf
- H16-E184.pdf
- H17-E185.pdf
- H18-E186.pdf
- H19-09-0523.pdf
- H20-E188.pdf
- H21-E189.pdf
- H23-E191.pdf
- H24-E192.pdf
- H25-E193.pdf
- H26-E194.pdf
- H27-E195.pdf
- H28-E196.pdf
- H29-E197.pdf
- H30-E198.pdf
- H31-E199.pdf
- H32-E200.pdf
- H33-E201.pdf
- H34-E589.pdf
- H35-E203.pdf
- H36-E204.pdf
- H37-E205.pdf
- H38-E206.pdf
- H39-E207.pdf
- H40-E208.pdf
- H41-E209.pdf
- H42-E210M.pdf
- H43-E211.pdf
